# Supplementary material for: Advanced Safety and Genetic Stability in Mice of a Novel DNA-Launched Venezuelan Equine Encephalitis Virus Vaccine with Rearranged Structural Genes
Source: Vaccines (Basel). 2020 Mar 2;8(1):114. doi: 10.3390/vaccines8010114 (PMC7157698; doi:10.3390/vaccines8010114)
Supplement: Supplementary file 1 [file vaccines-08-00114-s001.zip]

Archive with 7 entries (4 files):
- sup/
- sup/vaccines-734347  author co sup .xlsx
- sup/vaccines-734347 proof sup .docx
- vaccines-734347-SI/
- vaccines-734347-SI/sup/
- vaccines-734347-SI/sup/vaccines-734347  author co sup .xlsx
- vaccines-734347-SI/sup/vaccines-734347 proof sup .pdf
