# Supplementary material for: Advanced Safety and Genetic Stability in Mice of a Novel DNA-Launched Venezuelan Equine Encephalitis Virus Vaccine with Rearranged Structural Genes
Source: Vaccines (Basel). 2020 Mar 2;8(1):114. doi: 10.3390/vaccines8010114 (PMC7157698; doi:10.3390/vaccines8010114)
Supplement: Supplementary file 1 [file vaccines-08-00114-s001.zip › sup/vaccines-734347 author co sup .xlsx]

## Sheet: S Table 1
Gene	log 2(FC) D5	log 2(FC) D7	log 2(FC) D9	log 2(FC) D13	adj p-value D5	adj p-value D7	adj p-value D9	adj p-value D13
E1	-6.96	-4.24	-8.59	-5.43	0.0536	0.000947	0.000587	0.00349	-6.305	6.305
6K	-7.04	-4.06	-7.16		0.00448	0.000956	0.000713		-6.08667	6.08667
nsP4	-7.01	-3.83	-7.1		0.00492	0.000699	0.00311		-5.98	5.98
nsP3	-7.11	-3.48	-6.97		0.00474	0.0011	0.000875		-5.85333	5.85333
E2	-5.48	-3.64	-6.58	-5	0.0345	0.00153	0.00107	0.00142	-5.175	5.175
capsid protein	-6.43	-2.71	-5.87	-4.62	0.00612	0.00491	0.00105	0.00173	-4.9075	4.9075
E3	-6.68	-2.68	-5.64	-4.09	0.00382	0.00738	0.000815	0.00166	-4.7725	4.7725
Il1rn	-3.68	-2.03	-5.31		0.0253	0.0925	0.00449		-3.67333	3.67333
Gzmb	-2.54	-1.18	-4.77		0.0969	0.162	0.00155		-2.83	2.83
Tgm1		-0.349	-5.28			0.804	0.00564		-2.8145	2.8145
Msr1	-2.05	-1.67	-4.45	-3.01	0.086	0.105	0.0011	0.232	-2.795	2.795
Lilrb4a	-2.94	-1.44	-3.51	-3.06	0.0391	0.104	0.00106	0.019	-2.7375	2.7375
Ccl2	-2.71	-1.19	-4.3	-2.44	0.057	0.144	0.00215	0.0456	-2.66	2.66
Ch25h	-2.16	-1.25	-4.41		0.0807	0.132	0.000911		-2.60667	2.60667
Cxcl10	-2.85	-1.24	-3.4	-2.74	0.0212	0.0523	0.000764	0.00721	-2.5575	2.5575
Gzma	-2.42	-1.18	-4.03		0.109	0.0986	0.00199		-2.54333	2.54333
Serpine1	-3.08	-1.74	-4.07	-1.19	0.229	0.392	0.00855	0.938	-2.52	2.52
Ccl7	-2.94	-1.64	-4.22	-1.23	0.0529	0.121	0.0041	0.676	-2.5075	2.5075
Cxcl9	-3.46	-1.07	-3.03	-2.36	0.0325	0.167	0.000366	0.0204	-2.48	2.48
Timp1	-3.31	-1.21	-3.93	-1.35	0.0317	0.307	0.00597	0.614	-2.45	2.45
Atf3	-3.35	-1.56	-2.52	-2.25	0.0267	0.129	0.00458	0.456	-2.42	2.42
Ms4a4a	-2.86	-1.33	-3.13	-2.14	0.303	0.671	0.00151	0.465	-2.365	2.365
Sell	-2.97	-0.878	-3.19		0.0603	0.226	0.00215		-2.346	2.346
Cd300lf	-2.38	-1.26	-3.31		0.278	0.119	0.00131		-2.31667	2.31667
Ccl4	-3.28	-1.19	-2.33		0.0247	0.678	0.393		-2.26667	2.26667
Zbp1	-2.3	-1.11	-2.89	-2.71	0.0836	0.0805	0.00119	0.0134	-2.2525	2.2525
Socs3	-2.15	-1.23	-3.24		0.403	0.646	0.00208		-2.20667	2.20667
Tgm2	-2.32	-1.02	-3.31	-2.17	0.054	0.0918	0.000856	0.0101	-2.205	2.205
Ccl3	-3.74	-1.24	-2.52	-1.07	0.0284	0.672	0.399	0.688	-2.1425	2.1425
Rsad2	-3.32	-1.02	-2.22	-2.01	0.0143	0.0859	0.0109	0.00585	-2.1425	2.1425
Cd40	-3.02	-0.759	-2.64		0.263	0.783	0.00196		-2.13967	2.13967
Il2rg	-2.55	-0.764	-2.76	-2.48	0.044	0.251	9.33e-05	0.0149	-2.1385	2.1385
Casp4	-2.58	-1.07	-2.99	-1.81	0.0337	0.132	0.000723	0.615	-2.1125	2.1125
Clec7a	-2.36	-1.82	-2.03	-2.18	0.346	0.0593	0.00162	0.364	-2.0975	2.0975
Cytip	-2.01	-0.728	-2.94	-2.62	0.361	0.757	0.00151	0.335	-2.0745	2.0745
C3ar1	-1.91	-1.24	-2.8	-2.32	0.0797	0.0894	0.00132	0.0347	-2.0675	2.0675
Nkg7	-2.14	-1.12	-2.93		0.313	0.216	0.000707		-2.06333	2.06333
Gbp2	-1.76	-1.15	-3.02	-2.26	0.076	0.0459	0.000149	0.0137	-2.0475	2.0475
Irf1	-1.54	-1.13	-3.06	-2.43	0.116	0.0373	0.000439	0.00544	-2.04	2.04
C3	-1.75	-1.31	-2.28	-2.8	0.226	0.145	0.000773	0.0483	-2.035	2.035
Klrk1	-2.13	-0.984	-2.99	-2	0.357	0.225	0.00045	0.612	-2.026	2.026
Hmox1	-2.7	-1.14	-3.14	-0.966	0.0336	0.0784	0.00502	0.117	-1.9865	1.9865
Bcl2a1a	-2.31	-0.996	-2.55	-2.07	0.0382	0.11	0.000107	0.0273	-1.9815	1.9815
Klrd1	-1.94	-0.997	-2.98		0.397	0.668	0.00248		-1.97233	1.97233
Ccl5	-3.1	-0.738	-2.15	-1.86	0.0361	0.224	0.000173	0.0223	-1.962	1.962
Cd68	-1.84	-1.38	-2.7	-1.91	0.0948	0.114	0.00159	0.0757	-1.9575	1.9575
Ptprc	-1.94	-0.968	-2.61	-2.3	0.0902	0.146	0.000199	0.0157	-1.9545	1.9545
Csf2rb	-1.65	-0.967	-2.7	-2.47	0.498	0.192	0.000284	0.429	-1.94675	1.94675
Slfn8	-2.31	-0.995	-2.17	-2.3	0.0408	0.0774	0.000921	0.00799	-1.94375	1.94375
Lcn2	-2.06	-1.72	-2.79	-1.15	0.0852	0.0375	0.291	0.52	-1.93	1.93
Hcar2	-1.68	-1.39	-2.69	-1.96	0.55	0.0581	0.000335	0.743	-1.93	1.93
Oas1g	-2.41	-1.19	-1.91	-2.21	0.0353	0.0598	0.00725	0.00851	-1.93	1.93
Cd84	-2	-1.17	-2.29	-2.2	0.463	0.115	0.000263	0.0399	-1.915	1.915
Irf7	-2.11	-1.23	-2.28	-2	0.0584	0.0279	0.00185	0.0249	-1.905	1.905
Fgl2	-2.3	-0.956	-2.22	-2.14	0.0792	0.114	8.63e-05	0.0222	-1.904	1.904
Tnfsf10	-2.01	-0.971	-2.25	-2.36	0.0608	0.105	0.000366	0.0064	-1.89775	1.89775
Ly6a	-1.71	-1.19	-2.88	-1.79	0.135	0.0563	0.000484	0.0252	-1.8925	1.8925
Ptpn6	-1.82	-0.923	-2.46	-2.34	0.123	0.138	0.000273	0.0156	-1.88575	1.88575
Ccr2	-1.85	-0.916	-2.6	-2.08	0.136	0.256	0.00216	0.508	-1.8615	1.8615
Spp1	-0.789	-1.67	-2.28	-2.65	0.443	0.221	0.00649	0.12	-1.84725	1.84725
Psmb8	-1.71	-0.849	-2.59	-2.22	0.1	0.0982	0.000268	0.0086	-1.84225	1.84225
Serping1	-1.78	-1.11	-2.52	-1.92	0.0838	0.118	0.00131	0.0269	-1.8325	1.8325
Fcer1g	-2.2	-1.06	-2.4	-1.59	0.0676	0.0754	0.000732	0.0851	-1.8125	1.8125
Ly9	-1.67	-1.08	-2.22	-2.28	0.388	0.0562	0.00089	0.393	-1.8125	1.8125
Igsf6	-2.26	-0.769	-2.39	-1.83	0.406	0.224	0.000642	0.627	-1.81225	1.81225
Ctse	-1.58	-1.05	-2.38	-2.07	0.495	0.272	0.000381	0.432	-1.77	1.77
Ctsw	-1.44	-0.724	-2.92	-1.99	0.549	0.747	0.00217	0.638	-1.7685	1.7685
Irf8	-1.21	-1.01	-2.59	-2.23	0.227	0.0827	0.000346	0.0103	-1.76	1.76
Top2a	-0.225	-0.846	-3.44	-2.51	0.943	0.0899	0.000111	0.419	-1.75525	1.75525
H2-T23	-1.44	-0.96	-2.44	-2.18	0.136	0.0712	0.000339	0.00463	-1.755	1.755
Tlr2	-2.35	-1.28	-1.8	-1.59	0.506	0.77	0.000605	0.728	-1.755	1.755
Vim	-0.871	-1.1	-2.87	-2.14	0.156	0.189	0.00129	0.0356	-1.74525	1.74525
Srgn	-2.51	-0.89	-2.33	-1.16	0.0407	0.164	0.00242	0.0896	-1.7225	1.7225
Cd3e		-0.847	-2.59			0.691	0.00106		-1.7185	1.7185
Osmr	-1.86	-0.782	-1.9	-2.31	0.0456	0.0462	4.28e-05	0.00976	-1.713	1.713
Ccr5	-2	-0.89	-2.69	-1.24	0.0722	0.138	0.000984	0.13	-1.705	1.705
Emp1	-1.89	-1.09	-2.83	-0.984	0.5	0.61	0.00279	0.784	-1.6985	1.6985
Nfkb2	-1.6	-0.751	-1.9	-2.53	0.696	0.128	0.00149	0.612	-1.69525	1.69525
Fcgr1	-2.26	-0.915	-2.2	-1.33	0.0579	0.0781	0.00129	0.0638	-1.67625	1.67625
Siglec1	-1.51	-1.31	-2.2		0.612	0.719	0.00148		-1.67333	1.67333
Tnfrsf1b	-1.75	-0.751	-2.32	-1.67	0.537	0.84	0.0005	0.698	-1.62275	1.62275
Vav1	-1.64	-0.73	-2.04	-2.08	0.0948	0.168	0.000407	0.0118	-1.6225	1.6225
Myd88	-2.19	-0.813	-2.08	-1.3	0.0397	0.0388	0.00252	0.893	-1.59575	1.59575
Cd36	-1.66	-1.17	-2.38	-1.14	0.372	0.102	0.00112	0.581	-1.5875	1.5875
Slamf8	-1.57	-0.85	-2.37	-1.52	0.546	0.155	0.000996	0.674	-1.5775	1.5775
Slamf9	-2.47	-1.06	-1.91	-0.827	0.328	0.0422	0.00112	0.825	-1.56675	1.56675
Tgfb1	-1.13	-1.06	-1.84	-2.23	0.168	0.0443	0.000566	0.0136	-1.565	1.565
Ifih1	-2.47	-0.787	-1.75	-1.19	0.0199	0.0241	0.00542	0.015	-1.54925	1.54925
Syk	-1.26	-0.61	-2.04	-2.25	0.651	0.3	0.000357	0.0146	-1.54	1.54
Abcc3	-0.94	-0.553	-2.48	-2.13	0.814	0.862	0.00141	0.566	-1.52575	1.52575
Ltb	-1.22	-0.628	-2.06	-2.17	0.686	0.418	0.000485	0.565	-1.5195	1.5195
Pttg1	-1.82	-0.702	-3.04	-0.514	0.605	0.131	0.000229	0.913	-1.519	1.519
Ttr	0.449	0.235		3.81	0.809	0.944		0.0111	1.498	1.498
Birc3	-2.04	-0.546	-1.78	-1.54	0.588	0.912	0.000216	0.784	-1.4765	1.4765
Rrm2	0.252	-0.779	-3.78	-1.58	0.969	0.834	0.000685	0.643	-1.47175	1.47175
Nfkbie	-2.14	-0.522	-1.83	-1.38	0.542	0.907	0.00152	0.794	-1.468	1.468
Ifitm3	-1.85	-0.834	-2.01	-1.17	0.0495	0.0539	0.000913	0.0679	-1.466	1.466
Ddx58	-2.37	-0.739	-1.54	-1.18	0.00986	0.0899	0.00297	0.0217	-1.45725	1.45725
Cd3g	-0.691	-0.472	-2.23	-2.21	0.86	0.526	0.00165	0.522	-1.40075	1.40075
Casp1	-2.02	-0.781	-1.91	-0.866	0.0963	0.146	0.000352	0.325	-1.39425	1.39425
Fcgr2b	-1.07	-0.848	-2.1	-1.53	0.212	0.166	0.000227	0.04	-1.387	1.387
Ncf1	-1.11	-0.688	-1.57	-2.1	0.136	0.111	0.000857	0.0115	-1.367	1.367
Cd86	-2.45	-0.626	-1.62	-0.763	0.0474	0.163	0.00389	0.203	-1.36475	1.36475
Cd3d	-0.758	-0.519	-2.79		0.811	0.793	0.00141		-1.35567	1.35567
Tmem173	-1.39	-0.827	-2.06	-1.01	0.638	0.821	0.000446	0.759	-1.32175	1.32175
Mmp14	-0.583	-0.787	-1.5	-2.24	0.336	0.148	0.000346	0.0123	-1.2775	1.2775
Cd74	-0.377	0.141	-1.33	-2.67	0.7	0.792	0.00179	0.0213	-1.059	1.059
Slc17a6	1.74	-0.747	0.681	2.45	0.0814	0.467	0.437	0.0281	1.031	1.031
Jun	-2.16	-0.0921	-0.758	-0.797	0.0456	0.732	0.0142	0.0514	-0.951775	0.951775
Gadd45g	-2.7	-0.371	-0.696	1.94e-15	0.0293	0.317	0.102	1	-0.94175	0.94175
Dlx1	-0.0654	0.897	-1.99	-2.53	0.944	0.409	0.529	0.0456	-0.9221	0.9221
Eomes	-0.037	-0.289	0.378	-3.34	0.979	0.832	0.485	0.16	-0.822	0.822
Fos	-4.1	0.00774	0.876	-0.0702	0.0176	0.979	0.0202	0.745	-0.821615	0.821615
Ptgs2	-3.15	0.399	-0.911	0.608	0.025	0.529	0.276	0.0972	-0.7635	0.7635
Agt	1.11	-0.999	0.831	2.02	0.299	0.494	0.556	0.059	0.7405	0.7405
Dlx2	-0.0808	0.449	-0.327	-2.44	0.98	0.674	0.743	0.519	-0.5997	0.5997
Tbr1	-0.879	2.55	-0.21	-0.483	0.183	0.574	0.868	0.331	0.2445	0.2445
Arc	-2.64	1.34	0.931	-0.485	0.035	0.313	0.337	0.191	-0.2135	0.2135
P2ry12	0.561	0.248	1.31	1.23	0.312	0.506	0.0497	0.0558

## Sheet: S Table 2
Gene	log(2)FC virus x passage	log(2)FC passage 1	log(2)FC passage 2	log(2)FC passage 3	log(2)FC passage 4	log(2)FC passage 5	adj p-value virus x passage	adj p-value passage 1	adj p-value passage 2	adj p-value passage 3	adj p-value passage 4	adj p-value passage 5
Fat2	0.186404	-9.26119	-0.15897	-0.087625	-0.10747	-0.0957605	0.616558	3.57554e-197		0.999947	0.999966	0.99992
Gabra6	0.107042	-8.98106	-0.0337077	-0.0405343	-0.101651	-0.185646	0.743427	3.16875e-85		0.999947	0.999966	0.99992
Cbln3	0.157505	-8.8276	-0.0419266	-0.0769372	-0.0829294	-0.351107	0.666102	1.0777e-139		0.999947	0.999966	0.99992
Cnpy1	0.179525	-8.20844	-0.0486022	-0.0894355	-0.134341	-0.0610086	0.627362	3.10699e-79		0.999947	0.999966	0.99992
Xist	0.0765645	-0.264866	-6.63751	-0.152689	0.462238	0.0557815	0.916938	0.479519	0	0.999947	0.999966	0.99992
Crtam	0.19418	-6.56094	-0.0261871	-0.115113	-0.110618	-0.411005	0.632709	1.5934e-51		0.999947	0.999966	0.99992
En2	0.283248	-6.3235	-0.0387363	-0.168723	-0.237312	-0.123561	0.500692	1.20741e-49		0.999947	0.999966	0.99992
Car8	0.317466	-6.01703	-0.195371	-0.139502	-0.169712	-0.156724	0.469588	6.09734e-124		0.999947	0.999966	0.99992
Ppp1r17	0.21719	-5.93824	-0.00987473	-0.142679	-0.149027	-0.143261	0.586599	8.06274e-38		0.999947	0.999966	0.99992
Il20rb	0.257954	-5.28499	-0.00355417	-0.166086	-0.364281	-0.292128	0.56673	1.76188e-28		0.999947	0.999966	0.99992
Mybpc3	0.298813	-4.99996	0.0563173	-0.17158	-0.157171	-0.203208	0.500692	1.33789e-28		0.999947	0.999966	0.99992
Sp8	-0.405684	4.82404	0.104966	-0.12863	4.02164	-0.0617279	0.362911	1.55717e-22		0.999947	1.43755e-27
Nrk	0.272974	-4.79458	-0.0072696	-0.121409	-0.553167	-0.105149	0.505483	2.31221e-16		0.999947	0.999966	0.99992
Myh4	-0.444938	0.682519	0.0476471	-0.049015	0.047297	-4.57189	0.214743					5.28667e-88
Arhgef33	0.327248	-4.56948	-0.0947968	-0.152333	-0.166856	-0.120967	0.475681	2.0574e-34		0.999947	0.999966	0.99992
Frmd7	-0.339884	4.53369	-0.0057644	-0.132118	4.07828	0.0434976	0.405013	4.50296e-19		0.999947	3.59442e-26
Pcp2	0.328861	-4.52709	-0.0468036	-0.143501	-0.119628	0.0398943	0.461115	5.62309e-21		0.999947	0.999966	0.99992
Kcng4	0.333402	-4.51344	0.0655292	-0.223286	-0.270962	-0.0303928	0.503867	1.99922e-32		0.999947	0.999966	0.99992
Ttr	-0.0475722	-0.277109	0.552756	-4.50802	0.151796	-0.0589661	0.942843	0.910836		1.20518e-37	0.999966	0.99992
Cdhr1	-0.442879	4.20425	-0.130082	-0.159307	4.40654	-0.0128486	0.347726	1.62779e-30		0.999947	2.70075e-40	0.99992
Ttn	-0.70694	-0.453121	0.102135	-0.332901	0.220389	-4.38278	0.138687	0.419875		0.999947	0.999966	4.36754e-99
Atp2a1	-0.77301	0.13104	-0.00634808	-0.247579	0.0914449	-4.37103	0.0191248					7.06683e-82
Slc6a5	0.175065	-4.27382	-0.00768793	-0.134489	0.508571	0.80507	0.740207	3.0076e-14		0.999947	0.999966	0.0767475
Aqp6	0.266045	-4.20815	-0.0655599	-0.140388	-0.523798	-0.234367	0.56673	4.82838e-14		0.999947	0.999966	0.99992
Vwa7	0.27724	-4.18352	0.043052	-0.160006	0.0234268	0.0452814	0.556393	4.38194e-16		0.999947	0.999966	0.99992
ENSMUSG00000105640	0.118713	-4.18298		-0.0415799	-0.048986	-0.00189231	0.719189	1.11537e-10		0.999947		0.99992
Gm2694	0.393265	-4.13911	-0.0802453	-0.192301	-0.171922	-0.0519457	0.421146	1.58743e-30		0.999947	0.999966	0.99992
Acta1	-0.728905	0.661661	0.117827	0.0368475	0.0606067	-4.13179	0.0889896	0.603575		0.999947	0.999966	6.04751e-73
Hes3	0.238221	-4.07715	-0.117716	-0.0975497	-0.383503	-0.132285	0.56673	8.66097e-12		0.999947	0.999966	0.99992
Cbln1	0.360258	-4.03878	-0.46464	-0.175924	-0.141273	-0.3373	0.468667	2.75756e-57		0.999947	0.999966	0.99992
Adamts18	0.368694	-3.99508	-0.184713	-0.129548	-0.612837	-0.173814	0.448433	1.07925e-29		0.999947	0.999966	0.99992
ENSMUSG00000090063	-0.496945	3.88003	0.14968	-0.614221	0.886905	-0.283282	0.374288	2.14457e-32		0.999947	0.507082	0.99992
ENSMUSG00000105594	0.458488	-3.86098	0.0126345	-1.08771	-0.389366	0.0362273	0.388786	3.14652e-15		0.752677	0.999966	0.99992
Lhx1os	0.12941	-3.84143	0.0320297	-0.0813872	-0.386691	-0.0531348	0.717225	1.39511e-08		0.999947	0.999966	0.99992
Gdf10	0.294283	-3.80288	-0.171983	-0.239175	-0.0687647	-0.371896	0.562163	1.93346e-29		0.999947	0.999966	0.99992
Il16	0.33777	-3.79131	0.0218596	-0.215028	-0.156934	-0.110186	0.461115	1.75908e-09		0.999947	0.999966	0.99992
St18	0.444578	-3.75648	0.158697	-0.279654	-0.845301	-0.0651868	0.404392	1.89958e-33		0.999947	0.695264	0.99992
Dlx1	-0.487683	3.73039	-0.513565	-0.0829854	2.29004	-0.257577	0.380173	9.3152e-25		0.999947	1.19968e-09	0.99992
Cpa6	-0.343459	3.69537	0.0672417	-0.123375	3.23105	-0.00590198	0.405013	1.99907e-09		0.999947	5.23119e-14
Zic1	0.362187	-3.67355	-0.218724	-0.307462	-0.0625317	-0.260235	0.481624	3.38438e-57		0.999947	0.999966	0.99992
Ms4a15	-0.0717953	3.53789	-0.00987473	-0.040617	3.66864	0.00274966	0.748975	5.41373e-08		0.999947	2.52128e-18
Atp2a3	0.338537	-3.60352	-0.246143	-0.158117	-0.167182	-0.28981	0.47938	1.02621e-09		0.999947	0.999966	0.99992
Tfap2b	0.665241	-3.59824	-0.146769	-0.796964	-0.145692	0.108019	0.246453	3.03395e-14		0.999947	0.999966	0.99992
Gprc5c	0.41101	-3.58809	-0.208356	-0.214594	-0.167807	-0.207724	0.425704	8.66944e-25		0.999947	0.999966	0.99992
ENSMUSG00000103329	0.505104	-3.54528	0.0782207	-0.781195	-0.517876	0.0348811	0.341697	1.00225e-09		0.999947	0.999966	0.99992
Cpne7	-0.4475	3.51314	-0.637334	0.0642837	0.599429	-0.239645	0.418425	3.591e-39	0.0224468	0.999947	0.999966	0.99992
Galr1	0.391445	-3.50284	0.0423017	-0.18469	-0.855072	-0.139008	0.421146	3.42192e-12		0.999947	0.856178	0.99992
B3gnt5	0.371699	-3.50142	-0.0382562	-0.211428	-0.169415	-0.132659	0.444488	1.68475e-11		0.999947	0.999966	0.99992
Scn5a	-0.164731	3.48932	-0.113214	-0.530747	-0.0334021	-0.111182	0.802879	4.79278e-10		0.999947	0.999966	0.99992
ENSMUSG00000107967	-0.383844	3.48239	0.0942519	-0.604467	1.44409	-0.00854451	0.450588	1.00767e-07		0.999947	0.0267886
Neurod1	0.353059	-3.46435	-0.109911	-0.158851	-0.0933636	-0.10205	0.476342	1.42791e-40		0.999947	0.999966	0.99992
Skor2	0.108772	-3.46417		-0.0404961	-0.220155	-0.00983129		6.22446e-07				0.99992
Rgl3	0.361309	-3.44947	-0.127869	-0.152352	-0.321348	-0.124874	0.476342	2.16824e-14		0.999947	0.999966	0.99992
ENSMUSG00000075465	0.388963	-3.44036	0.00115305	-0.501512	-0.0925107	-0.0303712	0.421146	1.50732e-07		0.999947		0.99992
Lhx1	0.231393	-3.43078	-0.024735	-0.0991182	-0.639044	-0.122612	0.580653	8.25912e-07		0.999947	0.999966	0.99992
Cpne4	-0.585451	3.3999	-0.189037	0.00976322	1.98499	-0.164507	0.309098	7.41484e-32	0.661559	0.999947	2.50494e-08	0.99992
Homer3	0.474416	-3.3988	-0.128793	-0.23825	-0.453916	0.0345815	0.376781	3.7585e-18		0.999947	0.999966	0.99992
Gng4	-0.403095	3.39485	-0.441122	-0.594973	2.47884	0.111634	0.444853	1.28502e-24		0.999947	8.2606e-13	0.99992
Dlx5	-0.479291	3.38855	0.255055	-0.472329	1.27761	0.014362	0.384953	4.05055e-08		0.999947	0.0848062
Svep1	0.396102	-3.38656	-0.288381	-0.273722	-0.0248076	-0.110322	0.443649	5.53402e-27		0.999947	0.999966	0.99992
ENSMUSG00000117600	0.592436	-3.36868	0.0416636	-0.829443	-0.521533	0.0290451	0.303331	3.21424e-10		0.999947	0.999966	0.99992
Grid2ip	0.422961	-3.36036	-0.137252	-0.282548	-0.0613276	-0.0658301	0.421146	2.15045e-21		0.999947	0.999966	0.99992
ENSMUSG00000085009	0.54601	-3.32003	-0.0682533	-0.529255	-0.258723	0.0378005	0.309098	1.1569e-06				0.99992
Bcl2l15	0.428862	-3.31279	0.0117967	-0.164563	-0.567326	-0.140467	0.406639	4.15001e-09		0.999947	0.999966	0.99992
Pax3	0.0932695	-3.29899		-0.394062	0.0116161	-0.0346574		2.6512e-06			0.999966	0.99992
ENSMUSG00000111389	0.178095	-3.29889	0.0205857	-0.125043	-0.0243947	-0.0712894	0.661524	7.5916e-07		0.999947		0.99992
ENSMUSG00000082389	0.362463	-3.2983	0.0506224	-0.152345	-0.322219	-0.122448	0.469208	2.15718e-08		0.999947	0.999966	0.99992
Tfap2a	0.422143	-3.28882	0.0192335	-0.520261	-0.135759	0.0225024	0.406639	6.22446e-07			0.999966	0.99992
Trh	-0.259388	3.28685	-0.0184574	-0.842732	0.185237	-0.0717478	0.590343	2.38263e-08		0.999947	0.999966	0.99992
Dlx2	-0.574537	3.26919	-0.068902	-0.15145	1.7196	-0.0427083	0.309098	3.21086e-08		0.999947	0.00189444
Neb	-0.109122	-3.25825	0.307063	-0.280848	-0.0540815	-1.93938	0.863501	7.22865e-30		0.999947	0.999966	9.17777e-15
Rgs8	0.501909	-3.24449	0.191465	-0.281971	-1.33164	-0.208866	0.378012	8.84113e-56	0.626851	0.999947	0.0118616	0.99992
Cnksr3	0.481113	-3.22873	-0.0936356	-0.258735	-0.36039	-0.093732	0.39505	1.14428e-20		0.999947	0.999966	0.99992
Plekhd1	0.545468	-3.22379	-0.123729	-1.27109	-0.279585	-0.0830423	0.333423	1.82246e-13		0.324193	0.999966	0.99992
Dlx6	-0.466538	3.22109	0.187606	-0.749007	1.2149	-0.0479364	0.404392	6.09946e-09		0.999947	0.133378
Dao	0.449299	-3.2121	0.00295941	-0.629522	-0.299198	-0.0656865	0.403442	8.36058e-08		0.999947	0.999966	0.99992
Mrgprf	0.487428	-3.20145	0.00266897	-0.418802	-0.354964	-0.0355407	0.380173	7.1772e-08		0.999947	0.999966	0.99992
Meis2	-0.43617	3.19855	0.626794	-0.274811	1.91058	0.00177439	0.421146	7.77945e-40	0.0182197	0.999947	3.71768e-06	0.99992
Shox2	0.137485	-3.19518	-0.00987473	-0.0405227	-0.824865	0.0429658	0.729308	5.61686e-06			0.933145	0.99992
Sp9	-0.443737	3.1877	-0.0187813	-0.72323	2.16344	-0.0409028	0.40003	8.87641e-11		0.999947	4.4087e-06	0.99992
ENSMUSG00000109290	0.297937	-3.18078	-0.00987473	-0.43002	-0.26166	-0.0372157		6.37109e-06				0.99992
ENSMUSG00000086946	0.314399	-3.17215	0.106042	-0.305579	0.00268751	-0.249473	0.54942	1.15417e-14		0.999947	0.999966	0.99992
Ckm	-0.455536	-0.153816	-0.0517501	-0.0647829	-0.0223349	-3.16441	0.211153					2.75523e-39
ENSMUSG00000112592	0.52805	-3.16146	-0.140174	-0.206306	-0.373336	-0.0806411	0.34406	4.11824e-09		0.999947	0.999966	0.99992
ENSMUSG00000104735	0.446366	-3.13611	-0.0495339	-0.214358	0.000969346	-0.150697	0.421146	1.58283e-22		0.999947	0.999966	0.99992
Nrep	0.456968	-3.13474	-0.589219	-0.330434	-0.0364263	-0.0642893	0.406639	1.62584e-40		0.999947	0.999966	0.99992
Ankrd63	-0.325524	3.12293	0.311866	-0.347636	0.138364	-0.309913	0.56673	1.78596e-14		0.999947	0.999966	0.99992
Zfp521	0.393084	-3.11292	0.319245	-0.257126	-0.377007	-0.16668	0.470772	1.16114e-33		0.999947	0.999966	0.99992
Mir6236	0.505919	0.583334	-0.0798042	-0.000950886	-0.123934	3.09276	0.261226				0.999966	8.66298e-40
Barhl1	0.575717	-3.08689	-0.05769	-0.724384	-0.32705	-0.0469117	0.312245	1.45988e-07		0.999947	0.999966	0.99992
S100a5	-0.0825472	3.07865	-0.0159504	-0.0406275	2.51778	-0.00734149	0.767529	7.04884e-06		0.999947	3.71293e-08
Trdn	-0.303222	3.07625	-0.0217611	-0.635397	2.49629	-0.509467	0.418425	6.73554e-06		0.999947	5.29198e-08	0.15824
Chn2	0.381013	-3.07476	0.386272	-0.255153	-0.279963	-0.0789514	0.470772	1.51356e-34		0.999947	0.999966	0.99992
Nhlh2	0.357678	-3.07087	0.0356964	-0.575593	-0.447309	-0.16269	0.493292	2.94951e-06		0.999947	0.999966	0.99992
Drd1	-0.020105	3.0535	0.953605	-1.16044	-0.229388	-0.0500509	0.980347	2.12967e-11		0.324193	0.999966	0.99992
Barhl2	0.406715	-3.0527	-0.0482165	-1.08507	-0.160678	-0.118765	0.42661	1.32912e-08		0.676984	0.999966	0.99992
Fam107b	0.583597	-3.04767	-0.0688256	-0.264942	-0.359077	-0.00931292	0.311842	1.51894e-20		0.999947	0.999966	0.99992
Stk26	-0.345079	3.02495	0.538013	-0.570483	0.506902	-0.00850573	0.546874	4.31586e-07		0.999947	0.999966	0.99992
Chd7	0.368677	-3.01634	-0.0686906	-0.288765	0.0393763	-0.230334	0.495515	2.42136e-40		0.999947	0.999966	0.99992
Lgr5	-0.368241	1.65815	0.0611969	-0.326226	3.01108	0.141793	0.465941	5.05273e-06		0.999947	1.81363e-17	0.99992
Cd300a	0.44287	-3.00869	-0.0418486	-0.462849	-0.272451	-0.0518631	0.406849	1.32893e-07		0.999947	0.999966	0.99992
Rn7s2	0.170615	-0.569598	-0.106265	-0.558813	-0.19051	-2.99293	0.734428	0.322463	0.726465	0.999947	0.999966	9.20487e-39
Mybpc1	0.0280965	-2.99247	0.074944	-0.719486	-0.0380078	-1.03564	0.971294	6.59371e-15		0.999947	0.999966	0.0044662
Mapk12	0.55079	-2.98884	-0.166001	-0.862162	-0.343722	-0.0943383	0.333712	1.77727e-11		0.999947	0.999966	0.99992
Doc2g	-0.359991	2.10569	0.00553013	-0.22098	2.9867	0.0200641	0.444208	4.7642e-05		0.999947	2.3814e-13
Bcl11b	-0.342322	2.97977	-0.10108	-0.346612	0.564894	-0.181541	0.528851	5.29174e-34	0.80389	0.999947	0.999966	0.99992
Ptpro	-0.460635	2.97587	-0.24739	-0.492298	1.75575	-0.0963399	0.406849	2.81035e-22		0.999947	0.000136089	0.99992
Patj	0.510895	-2.96125	0.00688858	-0.857165	-0.266855	-0.203874	0.362911	7.41198e-33		0.999947	0.999966	0.99992
ENSMUSG00000104828	0.419617	-2.95107	0.0345285	-0.818652	0.0614089	-0.169666	0.444853	2.03715e-17		0.999947	0.999966	0.99992
Rorc	0.357179	-2.94931	0.0022714	-0.705946	-0.0637961	-0.132754	0.496001	1.46533e-06		0.999947	0.999966	0.99992
Myo5b	-0.35084	2.94409	0.166543	0.122307	-0.258935	-0.118653	0.510257	1.3256e-18		0.999947	0.999966	0.99992
Actn2	-0.491987	2.94263	0.662894	-0.768456	0.200734	-0.778082	0.39565	3.23791e-11		0.999947	0.999966	0.0519703
Rps6ka1	0.54826	-2.93172	0.072382	-0.219467	-0.427697	0.0109615	0.340945	1.79341e-17		0.999947	0.999966	0.99992
Dcx	-0.54054	2.92689	0.21345	-0.0127383	1.96761	0.0412427	0.345679	3.19264e-30	0.590222	0.999947	3.23505e-08	0.99992
Icam5	-0.476378	2.92615	-0.287797	0.300028	0.702051	-0.156319	0.37938	5.24343e-29	0.407806	0.999947	0.851048	0.99992
Aqp1	-0.286022	2.92443	-0.0148151	-0.896051	1.83207	-0.0952422	0.476342	5.15549e-06		0.999947	0.000548444
Grid2	0.474308	-2.91459	0.373938	-0.238762	-0.955553	-0.0167743	0.403442	1.91496e-35		0.999947	0.24909	0.99992
Cep76	0.315172	-2.90215	0.636851	-0.228441	-0.721489	-0.243556	0.572618	3.78745e-18		0.999947	0.999966	0.99992
Ano2	-0.0753397	2.896	0.196476	-0.499266	-0.0643363	0.0130223	0.92245	3.93209e-06		0.999947	0.999966
ENSMUSG00000087670	0.358475	-2.88398	0.0515842	-0.847392	0.0621528	-0.113689	0.496775	2.26087e-07		0.999947	0.999966	0.99992
ENSMUSG00000106305	0.0725956	-2.88064		-0.0404873	-0.184363	-0.0305881		6.31417e-05				0.99992
ENSMUSG00000081046	0.326005	-2.87427	-0.0214594	-0.422212	-0.0399568	-0.0798687		4.49105e-05				0.99992
Zic2	0.402702	-2.868	-0.510301	-0.300354	-0.0524223	-0.269145	0.457536	1.95143e-25		0.999947	0.999966	0.99992
Zfp385c	0.354837	-2.84727	0.01665	-0.969855	-0.0031936	-0.0439693	0.483917	1.64777e-07		0.95926	0.999966	0.99992
Lhx5	0.404318	-2.82946	0.000267132	-0.596148	-0.445506	-0.0187005	0.421146	6.35046e-05			0.999966	0.99992
ENSMUSG00000104687	0.435871	-2.82807	0.200164	-0.805628	-0.10972	-0.102681	0.430025	1.88755e-13		0.999947	0.999966	0.99992
Ddn	-0.32689	2.81869	-0.40434	0.280198	-0.189176	-0.454748	0.546154	1.0734e-45	0.0777784	0.999947	0.999966	0.99992
Sall3	-0.404114	2.81675	-0.127686	-0.463026	1.69294	0.13813	0.468667	1.31249e-11		0.999947	9.82273e-05	0.99992
Lmo3	-0.38299	2.80258	0.348334	0.212597	-0.384052	-0.136081	0.468224	1.07925e-29	0.23259	0.999947	0.999966	0.99992
Grm4	0.302327	-2.80249	0.286362	-0.374771	0.105577	-0.228558	0.580814	3.82487e-30		0.999947	0.999966	0.99992
Lgr6	-0.453428	1.91951	-0.0981791	-0.850626	2.79768	-0.0665036	0.403442	2.05596e-05		0.999947	5.23119e-14	0.99992
Otx2	0.423037	-2.79545	-0.0167369	-0.97692	-0.309369	-0.0858576	0.421146	2.646e-05		0.9137	0.999966	0.99992
Pax2	0.253248	-2.78113	-0.0135822	-0.392172	0.21745	0.0838049	0.626676	0.000120481			0.999966	0.99992
Pld5	0.490251	-2.7753	0.31299	-0.232632	-0.566287	-0.0599663	0.396743	1.2323e-16		0.999947	0.999966	0.99992
Adamts19	-0.248355	2.77134	0.151371	-0.0375945	2.0422	0.0245219	0.558962	2.52269e-05		0.999947	1.69905e-05
Cdh15	0.338362	-2.74106	0.235041	-0.185645	-0.754345	-0.198377	0.532563	8.89438e-08		0.999947	0.999966	0.99992
Rprm	-0.457737	2.74013	-0.117334	0.31137	0.119744	-0.176177	0.397183	4.4475e-12		0.999947	0.999966	0.99992
Serinc2	0.467029	-2.73245	-0.146265	-0.566736	-0.315559	-0.0757325	0.404392	3.94966e-07		0.999947	0.999966	0.99992
Npy2r	-0.159551	2.72927	0.0326273	-0.0261703	-0.361555	-0.0103506	0.819532	4.91302e-06		0.999947	0.999966	0.99992
Ldlrap1	0.440008	-2.72017	0.0451589	-0.58291	-0.193927	-0.0732019	0.425704	1.78276e-10		0.999947	0.999966	0.99992
ENSMUSG00000107148	0.397349	-2.71625	0.560506	-0.785111	-0.548844	-0.0889777	0.474444	5.41551e-12		0.999947	0.999966	0.99992
Car12	-0.396583	2.71602	0.135923	-0.70258	0.889635	-0.173459	0.470772	1.02899e-09		0.999947	0.522717	0.99992
Ptk2b	-0.54874	2.7126	0.0581813	0.269024	0.512193	-0.468183	0.296913	5.2481e-38	0.874905	0.999947	0.999966	0.99992
Slc9a3	0.62518	-2.71001	-0.195529	-0.535321	-0.597873	-0.0557655	0.280358	3.13966e-06		0.999947	0.999966	0.99992
ENSMUSG00000103277	0.567904	-2.70553	0.0898904	-0.675567	-0.383918	0.0876191	0.309098	6.25187e-05		0.999947	0.999966	0.99992
Scube1	-0.545091	2.70547	-0.573147	0.414386	1.10563	-0.415841	0.324938	1.78782e-17	0.0943473	0.999947	0.163661	0.99992
ENSMUSG00000086324	0.475153	0.43842	-0.0896939	-0.0854297	-0.0665376	2.70495	0.325491	0.842988		0.999947	0.999966	9.11459e-31
A330070K13Rik	0.494867	-2.69935	0.00122775	-0.287341	-0.292848	0.00154109		0.000200394
ENSMUSG00000104363	0.487814	-2.69469	-0.0172434	-0.503639	-0.36275	-0.0599993	0.388996	4.90742e-05		0.999947	0.999966	0.99992
Irx3	0.366523	-2.69402	-0.00987473	-0.281728	-0.281748	-0.0137401	0.474884	0.000226591			0.999966	0.99992
ENSMUSG00000087040	0.525249	-2.68816	0.00386537	-0.468837	-0.308023	0.0513853	0.349976	1.82154e-05		0.999947	0.999966	0.99992
Shisa3	-0.287933	2.13108	-0.0275026	-0.168071	2.67949	0.197886	0.573333	1.12863e-05		0.999947	1.25251e-11	0.99992
Col24a1	-0.575637	2.67159	0.128806	-0.265161	2.03268	0.0202255	0.313099	3.6103e-08		0.999947	3.28527e-06	0.99992
Cntnap3	-0.549716	2.64969	-0.131386	-0.0328909	1.54997	-0.119226	0.333423	4.05055e-08		0.999947	0.00512673	0.99992
Gpr101	0.144344	2.64894	-0.255144	-1.00718	-0.166707	0.0324917	0.834382	1.42153e-05		0.999358	0.999966	0.99992
Dnah11	-0.114746	-0.628259	-0.111908	-2.64322	0.787719	-0.209674	0.864098	0.28982		3.32471e-09	0.738794	0.99992
ENSMUSG00000103320	0.389525	-2.63688	0.0846651	-0.542419	-0.0325933	0.0367497		0.000128192			0.999966	0.99992
Omp	-0.273399	2.63332	-0.126118	-0.190983	1.81664	-0.0439643	0.583099	2.86512e-07		0.999947	0.000476288	0.99992
Cpne6	-0.471629	2.62941	-0.601975	0.0943873	1.32933	-0.0862591	0.39327	1.33153e-26	0.0171985	0.999947	0.00198173	0.99992
Sox1ot	-0.183906	2.62837	-0.317987	-0.725029	0.451667	-0.0710892	0.784087	1.1583e-08		0.999947	0.999966	0.99992
Tnnt3	-0.205704	-0.0597276	-0.020058	-0.0325244	0.0440375	-2.62831	0.421146					2.76055e-27
Kcnj4	-0.537312	2.6253	-0.187313	0.15289	0.910168	-0.306417	0.313099	2.45541e-19	0.697918	0.999947	0.265727	0.99992
Htr1f	-0.485737	2.62153	0.0397509	0.0411076	1.02282	0.0108086	0.397128	1.12002e-05		0.999947	0.401353	0.99992
Ebf1	0.382749	-2.62031	0.313369	-0.819146	0.0448325	-0.0797654	0.491165	6.99202e-15		0.999947	0.999966	0.99992
Atoh7	0.256181	-2.61519	0.0190867	-0.362537	-0.0264722	-0.147079	0.659927	7.2705e-05		0.999947		0.99992
6430573F11Rik	0.261837	-2.61468	0.027904	-0.35974	0.161838	-0.372102	0.656592	2.87768e-22		0.999947	0.999966	0.99992
Slc22a4	0.574605	-2.61067	-0.0519322	-0.877248	-0.397736	-0.0185792	0.313099	1.8018e-10		0.999947	0.999966	0.99992
Tnfaip8l3	-0.411969	2.59805	0.416864	0.45065	-0.695609	-0.101413	0.444488	1.84247e-08		0.999947	0.999966	0.99992
Stum	-0.380121	2.59225	-0.322232	0.532428	-0.574573	-0.57695	0.468667	2.16115e-32	0.219519	0.999947	0.999966	0.99992
Gm13111	-0.344948	2.58067	-0.12756	-0.0985994	0.349106	-0.101124	0.539298	4.23577e-05		0.999947	0.999966	0.99992
Arx	-0.527674	2.57624	-0.2856	-0.109308	1.56194	-0.144806	0.355434	6.13128e-09		0.999947	0.00211767	0.99992
Rab40b	-0.454609	2.55981	-0.0700268	0.0823534	0.400883	-0.169832	0.39565	1.67279e-09		0.999947	0.999966	0.99992
ENSMUSG00000104968	0.552512	-2.55921	-0.078752	-0.398644	-0.0951583	0.0804591	0.332525	1.11272e-05		0.999947	0.999966	0.99992
ENSMUSG00000097992	0.513768	-2.55604	-0.00853422	-0.516226	-0.102191	0.0981774		0.000340339				0.99992
ENSMUSG00000106753	0.48578	-2.54539	0.170864	-0.751128	-0.325872	0.0330951	0.397128	4.25423e-06		0.999947	0.999966	0.99992
Aqp5	0.260095	-2.53705	0.00882302	-0.454041	-0.118179	-0.0527639		0.000492667				0.99992
Rin1	-0.483398	2.5348	-0.0641945	0.327072	0.119233	-0.347416	0.353949	2.16033e-16	0.897437	0.999947	0.999966	0.99992
Casq2	0.484323	-2.52961	0.0146271	-0.389289	-0.471106	-0.0341766	0.39723	1.31322e-05		0.999947	0.999966	0.99992
D430019H16Rik	-0.35678	2.5232	-0.288122	0.325955	0.00259833	-0.319171	0.488686	1.77461e-20	0.390415	0.999947	0.999966	0.99992
ENSMUSG00000105971	0.53888	-2.51882	-0.0503577	-0.537903	0.0537619	0.0262163	0.345679	0.000135412		0.999947	0.999966	0.99992
Rnf122	0.409591	-2.5118	0.0976884	-1.01703	-0.0505876	-0.131288	0.462703	6.29806e-08		0.97706	0.999966	0.99992
Mnd1	0.280221	-2.51171	-0.0225017	-0.325432	0.0671682	-0.0577593		0.00069837
Zfp831	-0.476369	2.50927	-0.344799	0.423208	0.398801	-0.264221	0.362911	4.86534e-15	0.335899	0.999947	0.999966	0.99992
Neto1	-0.387908	2.50757	0.415536	0.203093	-0.137606	-0.131105	0.437484	3.14229e-25	0.132044	0.999947	0.999966	0.99992
Kank2	0.475228	-2.49897	-0.25384	-0.899514	-0.0235961	-0.19686	0.403442	4.19499e-14		0.999947	0.999966	0.99992
Scgn	-0.266886	2.48785	-0.0174779	-0.426172	1.83437	-0.00414191		0.000596176			0.000177754
Sh3rf2	-0.0207785	2.48256	0.658835	-1.38626	-0.131722	-0.0512759	0.975685	0.000629597		0.157737	0.999966
Snx7	-0.55378	2.47944	0.0674707	0.107089	0.950076	-0.0673401	0.312245	8.89438e-08		0.999947	0.432591	0.99992
Arhgef37	0.356368	-2.47793	0.200376	-0.658575	-0.109937	-0.178481	0.530543	1.47586e-11		0.999947	0.999966	0.99992
2900052N01Rik	-0.467193	2.47571	0.315774	0.808793	0.0775329	0.094438	0.39723	1.3095e-11		0.999947	0.999966	0.99992
Calb2	-0.131542	0.834352	-0.317238	-2.46617	1.16569	-0.0860703	0.854418	0.078665		7.65237e-09	0.040197	0.99992
Camkv	-0.341446	2.46407	-0.0835041	0.152861	-0.207647	-0.390362	0.496775	5.20791e-30	0.819999	0.999947	0.999966	0.99992
ENSMUSG00000102144	0.170978	-2.45814	-0.0486022	-0.470321	0.0384935	-0.135699		0.000474737
LOC101056001	-0.631807	2.4527	-0.33016	0.452056	1.7806	-0.11515	0.251963	5.79144e-15	0.364563	0.999947	2.05087e-05	0.99992
Slc9a4	-0.382587	2.45249	-0.136477	-0.123905	0.762028	0.0105334		0.00077351			0.891023
ENSMUSG00000107363	0.406742	-2.44834	0.204558	-0.705658	-0.342151	-0.0469038	0.465539	4.05817e-06		0.999947	0.999966	0.99992
Togaram2	-0.13986	2.44762	-0.256415	-0.108659	-0.212728	-0.128721	0.844668	0.000326735		0.999947	0.999966	0.99992
Foxg1	-0.398865	2.43046	-0.442538	0.331609	0.269258	-0.293193	0.440111	7.64091e-15	0.174364	0.999947	0.999966	0.99992
Dpf3	0.452936	-2.43015	-0.247621	-1.03082	0.155653	-0.126889	0.417799	7.11029e-09		0.95926	0.999966	0.99992
Tshz1	-0.420939	1.59572	-0.179483	-0.855075	2.42689	0.0161391	0.443649	1.77956e-09		0.999947	2.3814e-13	0.99992
Kcnf1	-0.588678	2.42424	-0.375606	0.482706	1.01196	-0.327548	0.272842	3.30896e-16	0.291918	0.999947	0.169805	0.99992
Kcng1	-0.100816	2.42214	-0.555016	-0.0868824	-0.216997	-0.0191842	0.89367	3.06286e-07		0.999947	0.999966	0.99992
Fbn2	-0.410163	2.42075	-0.259861	-0.037121	1.2679	0.0957301	0.444853	1.41962e-10		0.999947	0.0186303	0.99992
Clca3a1	-0.679488	2.41014	-0.01772	-0.286794	1.94948	-0.0222078	0.199329	0.000106761			0.00015632
Hpcal4	-0.405972	2.40838	-0.475762	0.706167	-0.278255	-0.641121	0.421146	4.40651e-32	0.0182197	0.999947	0.999966	0.18681
Dio3	-0.137094	2.39845	-0.359783	0.0352713	0.00427759	-0.0160119		0.00138528
ENSMUSG00000097338	0.596215	-2.39533	-0.259328	-0.465714	-0.517254	0.0216196	0.296913	2.47858e-09		0.999947	0.999966	0.99992
Slit1	-0.140957	2.39486	-0.485464	0.0538617	-0.537617	-0.0655914	0.83163	3.80472e-20	0.0940158	0.999947	0.999966	0.99992
Shisa7	-0.407134	2.39196	-0.107823	0.243015	0.161517	-0.263676	0.405735	3.68043e-24	0.776576	0.999947	0.999966	0.99992
Lzts1	-0.413802	2.39055	-0.174043	0.3967	-0.0566707	-0.402204	0.405735	5.79391e-19	0.628343	0.999947	0.999966	0.99992
Gm20743	0.362764	-2.38767	-0.0541097	-0.232909	0.0467631	-0.0378371	0.510032	0.000772985			0.999966	0.99992
Ctxn1	-0.373589	2.38695	-0.234224	0.321135	-0.0623567	-0.4197	0.450588	1.95672e-20	0.47755	0.999947	0.999966	0.99992
Sall1	-0.359699	2.38579	-0.222585	-0.488888	1.70941	0.210598	0.5262	8.91052e-09		0.999947	3.12846e-05	0.99992
ENSMUSG00000116755	-0.594485	2.38257	0.081779	0.120434	0.116226	-0.00734149		0.0012488			0.999966
Oxtr	-0.418305	2.37779	-0.209666	0.357891	0.257171	-0.0570241	0.430025	6.15921e-05		0.999947	0.999966	0.99992
Slc5a1	0.201392	-2.37205	-0.00987473	-0.394062	-0.0513219	-0.0954501		0.00177221				0.99992
Mirt1	0.360685	-2.37114	-0.0968122	-0.741455	-0.128804	-0.184121	0.505306	3.51781e-05		0.999947	0.999966	0.99992
Ltbp2	0.243995	-2.36331	-0.0178998	-1.51886	0.543156	-0.164304	0.688841	9.56494e-09		0.0532235	0.999966	0.99992
Psg16	0.418894	-2.35986	-0.064808	-0.289119	-0.355964	-0.10141	0.444853	1.6856e-06		0.999947	0.999966	0.99992
Lmo7	-0.380677	2.35981	0.294881	0.236334	-0.430786	-0.342019	0.450588	6.09986e-22	0.315001	0.999947	0.999966	0.99992
Zic5	0.496878	-2.35617	-0.0687387	-0.954304	-0.218669	-0.0698088	0.393129	3.70041e-06		0.999947	0.999966	0.99992
Exph5	0.301138	-2.34963	-0.177027	-0.123247	-0.0974972	-0.323221	0.583246	0.000504858		0.999947	0.999966	0.99992
ENSMUSG00000106673	0.580642	-2.34942	-0.0180097	-0.812953	-0.400427	-0.0616632	0.312245	6.78011e-05		0.999947	0.999966	0.99992
Sp7	-0.42261	2.34569	0.0192866	-0.720652	2.25398	0.0633099	0.404392	0.00031277		0.999947	2.50392e-06
Epha6	-0.316685	2.34537	-0.163542	0.118431	0.435844	0.0558373	0.538207	5.219e-17	0.695382	0.999947	0.999966	0.99992
Irx2	0.155284	-2.34119		-0.445286	0.310712	-0.107685	0.811057	0.00192103			0.999966	0.99992
Ak5	-0.309161	2.33935	-0.604102	0.519664	-0.092247	-0.233396	0.556405	7.33015e-20	0.0175471	0.999947	0.999966	0.99992
Epb41	0.51572	-2.336	0.260994	-0.910017	-0.437237	-0.0397878	0.349976	3.20587e-24	0.500126	0.999947	0.999966	0.99992
Frzb	-0.662704	2.3348	-0.0269401	0.422722	1.29781	-0.116588	0.237091	1.96645e-08		0.999947	0.0661668	0.99992
Trim67	0.414579	-2.3263	-0.0839922	-1.21193	0.188757	-0.161892	0.448642	1.40769e-13		0.398946	0.999966	0.99992
Cnksr1	-0.00356794	-2.32543	0.0614895	-0.349618	-0.0146627	-0.26241		0.00230346				0.99992
2610035F20Rik	0.481699	-2.32473	-0.0571001	-0.630212	-0.0927898	-0.0501469	0.398988	0.000226591		0.999947	0.999966	0.99992
ENSMUSG00000102891	0.480563	-2.32095	-0.134154	-0.313129	-0.513793	-0.104788	0.397128	2.1856e-07		0.999947	0.999966	0.99992
ENSMUSG00000086804	0.333867	-2.31613	0.0347382	-0.321925	0.0923444	-0.0217101		0.00158927			0.999966
4930509J09Rik	-0.401265	2.31314	0.040024	0.232124	0.129971	-0.0179524	0.468667	0.00197641		0.999947	0.999966
ENSMUSG00000103885	-0.215349	2.31138	0.241031	-0.333673	-0.22472	-0.0229776	0.738855	0.000207805		0.999947	0.999966	0.99992
Kcnj12	0.518549	-2.31014	-0.18379	-0.823356	-0.309787	-0.155528	0.35813	1.6679e-10		0.999947	0.999966	0.99992
Foxo6	-0.112419	2.31007	-0.388986	-0.121983	-0.309004	-0.0729391	0.877513	0.000129587		0.999947	0.999966	0.99992
ENSMUSG00000100706	-0.5064	2.30747	0.341716	-0.465133	1.35724	0.0179293	0.378593	5.22084e-07		0.999947	0.0302121	0.99992
ENSMUSG00000104615	0.401935	-2.30741	-0.0776846	-0.421701	-0.0383455	-0.0757721	0.469208	0.000753785		0.999947	0.999966	0.99992
Bmp3	-0.460393	2.3068	-0.451775	0.961863	-0.0194497	-0.305613	0.404392	4.65225e-07		0.887184	0.999966	0.99992
Pkib	0.377904	-2.30113	-0.0172662	-0.117195	-0.418448	-0.215694	0.497865	1.17521e-09		0.999947	0.999966	0.99992
Trim62	0.310245	-2.30074	-0.197403	-0.313495	0.272497	-0.360198	0.589243	5.05519e-17		0.999947	0.999966	0.99992
Tprn	0.493222	-2.30073	0.0273753	-0.926082	-0.110057	-0.0199295	0.38752	1.15024e-09		0.999947	0.999966	0.99992
Fgf7	0.621562	-2.29995	-0.0647775	-0.631632	-0.450967	-0.00742136	0.280358	0.000728479		0.999947	0.999966	0.99992
Corin	0.373264	-2.29852	-0.0812745	-0.363923	-0.0925107	-0.057377		0.00129661				0.99992
Ank1	0.546798	-2.29111	-0.289295	-0.342737	0.0827859	0.131425	0.326717	1.28023e-25		0.999947	0.999966	0.99992
Fndc1	-0.406917	2.28991	-0.198453	-0.225438	1.04938	0.0702481	0.441705	1.77956e-09		0.999947	0.178828	0.99992
Lypd1	0.00703409	2.28612	-0.870355	0.173987	-0.627362	0.165503	0.993802	2.96741e-09		0.999947	0.999966	0.99992
ENSMUSG00000116081	-0.535018	2.28468	-0.249611	0.287334	0.865724	-0.0966978	0.329833	1.3428e-05		0.999947	0.790762	0.99992
Kcnip2	-0.427015	2.28175	0.149382	0.0412998	0.219761	-0.274488	0.403442	3.39968e-13	0.719181	0.999947	0.999966	0.99992
ENSMUSG00000089922	-0.382815	2.27565	-0.0655125	0.282851	0.13698	-0.0751263	0.457536	2.1856e-07		0.999947	0.999966	0.99992
ENSMUSG00000107234	0.382527	-2.27536	0.0350532	-0.387493	-0.132126	-0.0484871		0.0020491			0.999966	0.99992
Syt17	-0.443287	2.27306	-0.0430439	0.914249	-0.572603	-0.203545	0.405735	1.24075e-10		0.999358	0.999966	0.99992
Chrm1	-0.397747	2.273	-0.180656	0.507353	-0.0183743	-0.335201	0.434161	3.00595e-20	0.600039	0.999947	0.999966	0.99992
Hs3st4	-0.255269	2.27136	0.125653	0.165779	-0.27845	-0.043347	0.646821	1.75155e-10		0.999947	0.999966	0.99992
Gda	-0.465827	2.26628	-0.370334	0.574119	0.148742	-0.55084	0.353675	8.37379e-20	0.167302	0.999947	0.999966	0.99992
ENSMUSG00000092242	-0.438731	2.26527	-0.0460662	-0.514776	1.00291	-0.0815088	0.42661	3.01968e-05		0.999947	0.441292	0.99992
Epha5	-0.482141	2.26324	0.0449522	0.31345	0.732291	-0.000832261	0.325543	7.46943e-22	0.918344	0.999947	0.473134	0.99992
Chsy3	-0.434438	2.26212	-0.168324	0.20653	1.06716	0.0724077	0.413131	5.93623e-12		0.999947	0.067982	0.99992
Phex	0.316977	-2.25622	0.530333	-0.896554	-0.350899	0.000159609	0.572618	0.000351528		0.999947	0.999966	0.99992
Necab2	-0.21361	2.25364	-0.00230372	-0.461121	-0.147998	-0.241238	0.723992	3.63771e-09		0.999947	0.999966	0.99992
ENSMUSG00000104362	-0.391872	2.25294	0.253403	0.56233	-0.536864	-0.155729	0.444853	1.06707e-09		0.999947	0.999966	0.99992
Col27a1	0.513288	-2.25074	-0.627506	-0.659268	0.267866	0.0489482	0.361739	1.01364e-08		0.999947	0.999966	0.99992
3110039M20Rik	-0.465377	2.24718	0.0895831	0.289211	0.217365	-0.0241797	0.403442	0.00155826		0.999947	0.999966
Otof	-0.0884397	2.24333	-0.32323	0.0991655	-0.990225	-0.0947295	0.910702	5.16117e-08		0.999947	0.354497	0.99992
ENSMUSG00000084390	0.362303	-2.24287	-0.241499	0.138208	-0.0934992	0.094275	0.501912	2.91342e-13		0.999947	0.999966	0.99992
Sst	-0.147284	2.24222	-0.0319052	0.117142	-0.978813	-0.129005	0.825656	7.19132e-10		0.999947	0.258729	0.99992
Kcna5	-0.331314	2.23914	0.269733	-0.141055	-0.0886186	-0.0840675	0.56673	0.00059299		0.999947	0.999966	0.99992
Gng7	-0.0272906	2.23791	0.61635	-1.13536	-0.269143	-0.228556	0.974258	2.6426e-15	0.0175471	0.273309	0.999966	0.99992
ENSMUSG00000084908	-0.513855	2.23605	0.221303	-1.016	1.73527	-0.0378495	0.362911	4.5477e-05		0.974677	0.000963199
Klhl33	0.375366	-2.23495	0.266062	-0.86667	-0.271938	-0.230463	0.493431	3.26713e-09		0.999947	0.999966	0.99992
Grin2b	-0.427712	2.23207	-0.266044	0.623165	0.129068	-0.29822	0.39565	3.02134e-30	0.234352	0.999947	0.999966	0.99992
Dlx6os2	-0.3558	2.23182	0.0116265	-0.556367	0.953008	-0.0132748		0.0033079			0.465692
Rerg	-0.254331	2.23082	0.360648	-0.946689	0.806229	0.0941902	0.677745	4.31455e-05		0.999947	0.964201	0.99992
Rgs14	-0.383409	2.22981	0.110778	0.465083	-0.699014	-0.186849	0.462959	1.19607e-08		0.999947	0.999966	0.99992
Filip1	-0.422675	2.22706	-0.0153802	-0.0320992	0.42546	-0.157646	0.427268	5.07511e-07		0.999947	0.999966	0.99992
Hrk	-0.404453	2.22537	0.150903	0.415817	-0.544625	-0.248572	0.420557	9.33813e-13	0.751801	0.999947	0.999966	0.99992
Tspan9	0.441996	-2.2249	-0.431022	-0.270646	-0.0278805	-0.306427	0.421146	1.09586e-20		0.999947	0.999966	0.99992
Slc1a6	0.281422	-2.2228	0.467796	-0.167204	-0.603291	-0.243417	0.627362	1.5695e-10		0.999947	0.999966	0.99992
ENSMUSG00000106198	0.451349	-2.2209	-0.0252612	-0.610436	-0.160762	-0.0420942		0.00308674				0.99992
Slc24a4	-0.289752	2.21635	0.346161	0.178637	-0.831248	-0.200162	0.597832	1.58537e-11	0.335017	0.999947	0.559692	0.99992
9130019P16Rik	0.474859	-2.21504	0.153687	-0.784055	0.0377236	0.045714	0.401066	7.17318e-06		0.999947	0.999966	0.99992
ENSMUSG00000115228	0.388769	-2.21003	0.0530442	-0.459115	-0.123097	-0.0453881	0.47762	0.00198672		0.999947	0.999966	0.99992
Hgf	-0.714599	2.20916	0.168235	0.722578	0.291655	-0.0820615	0.112682	3.52853e-05		0.999947	0.999966	0.99992
Rnf152	0.643571	-2.20896	0.0103059	-1.00627	-0.465772	0.142034	0.220982	4.14532e-15		0.87099	0.999966	0.99992
Grin2c	0.408515	-2.20883	-0.431864	-0.337727	0.106265	-0.0388037	0.462959	1.20958e-18		0.999947	0.999966	0.99992
Tbx21	-0.393303	2.15487	0.00882302	-0.444751	2.2075	-0.00734149		0.00533215			3.83013e-06
Dusp5	0.200504	-2.20565	0.211929	-0.667375	0.168164	-0.0902319	0.763026	2.43237e-10		0.999947	0.999966	0.99992
Skor1	0.304583	-2.20193	-0.00787207	-0.508468	-0.0523074	-0.062778	0.56673	0.0031691			0.999966	0.99992
Myh7	-0.11731	2.20019	0.30603	-0.587389	-0.384739	-0.0578065	0.87207	0.00143906		0.999947	0.999966	0.99992
Nov	-0.479423	2.19643	-0.283932	1.07437	-0.620971	-0.412214	0.378012	1.55868e-14	0.381886	0.33243	0.999966	0.99992
Lurap1	0.527525	-2.19567	-0.222852	-0.217377	-0.453987	-0.0720775	0.344441	2.73409e-14		0.999947	0.999966	0.99992
Arhgap6	-0.136611	2.1881	-0.146349	-0.0749985	-0.615945	-0.161369	0.848642	2.2856e-06		0.999947	0.999966	0.99992
Htr3a	-0.524686	2.188	-0.0332275	0.250848	0.537458	-0.0228241	0.359484	0.00297655		0.999947	0.999966
Otx1	-0.149313	2.18108	-0.0575855	0.0177283	-0.223116	-0.0667669	0.83214	0.00451108		0.999947	0.999966	0.99992
Rab3b	-0.546156	2.18099	0.0320584	-0.0243366	1.24804	-0.0201395	0.309098	1.30149e-08		0.999947	0.0312069	0.99992
Tmem266	0.473686	-2.17806	-0.0499257	-1.03814	-0.12281	-0.0669461	0.404392	1.00767e-07		0.941081	0.999966	0.99992
Stk17b	0.493177	-2.16879	0.0919014	-0.508441	-0.426633	0.0274072	0.38351	3.15044e-07		0.999947	0.999966	0.99992
ENSMUSG00000029878	-0.371782	2.16852	-0.239804	0.731035	-0.547238	-0.40273	0.465941	7.3678e-15	0.500126	0.999947	0.999966	0.99992
Cnih2	-0.290158	2.16286	0.0649783	0.00419191	-0.22589	-0.177921	0.563011	2.22081e-13	0.897437	0.999947	0.999966	0.99992
ENSMUSG00000106826	0.421386	-2.15769	0.383407	-0.434595	-0.0668461	-0.133362	0.436301	8.06007e-23		0.999947	0.999966	0.99992
Airn	0.339152	-2.15251	-0.0536086	-1.1398	0.65312	0.0417078	0.552792	3.17478e-05		0.629689	0.999966	0.99992
Adora2a	-0.0263538	1.6749	0.956509	-2.14528	-0.150121	0.0329118	0.972237	0.0508325		1.93423e-05	0.999966	0.99992
Zfpm2	0.596256	-2.14464	-0.160193	-1.22687	-0.199615	-0.091217	0.296913	2.29272e-12		0.324193	0.999966	0.99992
Xkr6	0.640836	-2.14387	0.179555	-0.819622	-1.1744	0.0706704	0.239259	2.99671e-14		0.999947	0.0332555	0.99992
Sec14l3	-0.213714	2.13602	-0.0504814	0.0767315	-0.251807	-0.0272377		0.0064839
ENSMUSG00000108993	-0.402803	2.13472	0.35607	0.235473	-0.0158063	-0.0502442	0.414128	6.63837e-07		0.999947	0.999966	0.99992
Pappa2	-0.336233	2.13314	-0.0605832	0.136169	0.148768	-0.00103636	0.530309	0.00144039		0.999947	0.999966	0.99992
Pcbp3	-0.438103	1.04746	-0.266197	-0.831496	2.13236	-0.167181	0.425704	0.000669669		0.999947	5.29198e-08	0.99992
ENSMUSG00000109585	0.471889	-2.13188	0.0392211	-0.179866	-0.182257	0.116978	0.397128	3.64579e-05		0.999947	0.999966	0.99992
Col18a1	0.292075	-2.13113	0.156293	-0.269596	0.130847	-0.315025	0.619442	1.44438e-08		0.999947	0.999966	0.99992
1700086L19Rik	-0.326321	2.13106	-0.28712	0.750839	-0.553068	-0.209667	0.547458	1.37947e-06		0.999947	0.999966	0.99992
Aldh1a1	0.30118	-2.12799	0.780965	-0.503295	-0.0898712	0.16888	0.595024	1.73127e-10		0.999947	0.999966	0.99992
ENSMUSG00000104033	-0.349659	2.12243	0.260487	0.545059	-0.534654	-0.0456613	0.508832	4.31194e-06		0.999947	0.999966	0.99992
Col6a1	-0.486065	2.12175	-0.4403	-0.122216	1.01128	-0.325293	0.380173	1.11002e-10		0.999947	0.25099	0.99992
Mmp23	0.410714	-2.12101	-0.0402592	-0.465169	-0.348316	-0.132791	0.457257	0.00297808			0.999966	0.99992
Nek10	-0.331694	2.11707	-0.22524	0.392634	-0.322028	-0.16459	0.561334	0.000437939		0.999947	0.999966	0.99992
Appl2	0.527959	-2.11525	-0.365301	-0.282029	-0.178608	-0.0918314	0.326835	5.84989e-20	0.313063	0.999947	0.999966	0.99992
Kcnv1	-0.404303	2.1133	-0.0187755	1.03244	-0.733512	-0.300028	0.438633	2.67183e-11	0.969565	0.462419	0.991081	0.99992
Slc30a3	-0.281009	2.1092	-0.246389	0.631888	-0.553116	-0.175624	0.620726	1.65817e-11	0.548064	0.999947	0.999966	0.99992
Fras1	-0.353888	2.10685	-0.13409	0.0587458	0.355239	-0.249077	0.480813	1.02621e-09	0.785694	0.999947	0.999966	0.99992
Pde1c	0.296864	-2.10532	0.350232	-0.43864	0.331948	-0.0774867	0.609073	3.14652e-15		0.999947	0.999966	0.99992
Lrrc7	-0.410406	2.10397	-0.0907709	0.286857	0.260955	-0.278793	0.39723	2.06337e-23	0.791929	0.999947	0.999966	0.99992
Eomes	-0.134712	-0.0717834	0.0252846	-2.10386	0.359313	0.0499828	0.811511	0.970998		9.67468e-05	0.999966	0.99992
Fads6	0.514347	-2.10253	-0.0340677	-0.965768	-0.0959819	-0.00685257	0.341697	5.45881e-12		0.999947	0.999966	0.99992
Meis1	-0.0358538	-0.851129	0.460827	-2.10153	1.56646	-0.00492928	0.966561	0.0125203		6.84074e-06	0.000312633	0.99992
ENSMUSG00000116682	0.280209	-2.10126	0.0099429	-0.605355	0.0251442	-0.0597066		0.00529496			0.999966	0.99992
Wnt3	0.413144	-2.09987	0.0608916	-0.598201	-0.0206624	-0.0222112	0.454573	0.00187989		0.999947	0.999966	0.99992
ENSMUSG00000104647	-0.438206	2.09827	0.120974	0.197942	0.247517	-0.0817831	0.39565	1.88509e-06		0.999947	0.999966	0.99992
ENSMUSG00000104034	-0.214324	2.09364	0.456751	-0.482505	-0.224087	-0.00763202	0.741547	0.000998296		0.999947	0.999966	0.99992
Ccdc63	0.41218	-2.09336	-0.0428912	-0.466968	0.0277046	-0.0110056		0.00614004				0.99992
43712	0.601374	-2.09309	0.0450156	-1.00279	-0.182174	0.264395	0.251963	1.06937e-14		0.752677	0.999966	0.99992
Plk5	0.63002	-2.08923	-0.455834	-0.459059	-0.649963	-0.0519518	0.251963	1.40405e-06		0.999947	0.999966	0.99992
Pvalb	0.319097	-2.08813	0.299907	-0.243848	-0.40967	-0.387103	0.559369	0.00833131		0.999947	0.999966	0.99992
Cerkl	0.366071	-2.08534	0.00674434	-0.436239	-0.219158	-0.0311536	0.509161	0.00050969		0.999947	0.999966	0.99992
ENSMUSG00000115742	0.314963	-2.08533	0.0641909	-0.244246	0.029456	-0.00153165		0.00659439				0.99992
A930017K11Rik	0.271613	-2.08312	0.0162349	-0.441646	0.0730535	-0.0502149		0.00823491				0.99992
Kcnh3	-0.438263	2.07347	-0.359987	0.184474	0.301259	-0.40043	0.404392	1.8316e-14	0.293963	0.999947	0.999966	0.99992
Ndnf	-0.455576	2.06964	-0.132964	-0.303035	1.74917	0.190156	0.406639	2.21663e-11		0.999947	3.71768e-06	0.99992
Grasp	-0.400453	2.06948	-0.286946	0.269563	0.399205	-0.128518	0.422551	1.0162e-07		0.999947	0.999966	0.99992
Hs3st2	-0.409035	2.06826	-0.280464	0.595659	0.447013	-0.00188065	0.442626	4.53563e-05		0.999947	0.999966	0.99992
Unc5b	0.607697	-2.0669	-0.275731	-0.333191	-0.196545	0.0829662	0.280358	3.93614e-10		0.999947	0.999966	0.99992
Cnih3	-0.540178	2.06663	-0.312831	0.717256	0.365656	-0.196556	0.274097	3.14987e-10		0.999947	0.999966	0.99992
Zbtb46	0.480418	-2.06659	-0.300677	-0.446751	-0.691017	-0.220163	0.39505	5.2103e-09		0.999947	0.999966	0.99992
Sertm1	-0.265841	2.0654	-0.191424	0.290694	0.0147908	0.0445462	0.611066	9.06572e-07		0.999947	0.999966	0.99992
Cdkl4	-0.511368	2.06446	0.188327	0.934867	-0.651578	-0.154002	0.353949	1.16645e-06		0.999947	0.999966	0.99992
Pax5	-0.22602	2.06407	0.0725357	0.361568	-0.0311459	0.0528097	0.720598	0.00658013			0.999966	0.99992
ENSMUSG00000107312	0.600008	-2.06277	0.039781	-0.795197	-0.637971	-0.0151241	0.303104	0.00063776		0.999947	0.999966	0.99992
Fam19a2	-0.309895	2.06276	-0.256435	0.944698	-0.428364	0.0816427	0.564433	1.53191e-13	0.490953	0.752677	0.999966	0.99992
Myo16	-0.506649	1.46139	-0.276107	-0.332052	2.05865	-0.0851373	0.361739	1.84473e-07	0.469098	0.999947	1.19968e-09	0.99992
Tox3	-0.55708	2.05759	-0.0107815	0.404144	0.456351	-0.133147	0.256597	8.67955e-07		0.999947	0.999966	0.99992
Mmp24	0.44605	-2.05518	-0.287956	-0.282922	-0.0214504	-0.125842	0.411918	1.40769e-13		0.999947	0.999966	0.99992
Gm38413	-0.235278	2.05485	0.18314	-0.0467444	-0.534748	-0.0731275	0.707244	0.00268738		0.999947	0.999966
ENSMUSG00000083305	-0.196196	2.05321	0.397629	-0.329067	-0.298988	-0.0358347	0.764998	0.00721603		0.999947	0.999966
Epha1	0.421772	-2.05225	-0.0291083	-0.699581	0.17967	0.00259885	0.443649	0.000782061		0.999947	0.999966	0.99992
Stoml3	-0.221355	2.05192	-0.0564876	-0.52998	0.802742	-0.00223713		0.00824341			0.84973
ENSMUSG00000109852	0.448977	-2.05187	0.0394206	-0.386669	-0.186089	0.0154815	0.420539	0.0020491		0.999947	0.999966	0.99992
Trpc4	-0.388599	2.04727	-0.0111329	-0.0204356	0.577993	-0.0610249	0.439022	3.1105e-09		0.999947	0.999966	0.99992
Kcnh4	-0.211767	2.04668	-0.147146	0.325987	-0.386483	-0.0752563	0.724936	0.000483434		0.999947	0.999966	0.99992
Zic4	0.447627	-2.04471	-0.146017	-0.88825	0.00151633	-0.102458	0.418425	1.89503e-05		0.999947	0.999966	0.99992
Gm10855	-0.620593	2.0445	0.0854027	0.690233	0.398748	-0.166321	0.15452	2.09865e-09		0.999947	0.999966	0.99992
Arhgap33	-0.267146	2.04415	-0.604224	0.2617	0.0406218	-0.27938	0.597526	6.37307e-14	0.0341438	0.999947	0.999966	0.99992
Syt5	-0.287178	2.04392	-0.349459	0.309596	-0.241046	-0.301584	0.56673	4.188e-11	0.333523	0.999947	0.999966	0.99992
Wscd2	0.54045	-2.0419	-0.31291	-0.253715	-0.901331	-0.272477	0.329833	7.60014e-15	0.442624	0.999947	0.390387	0.99992
Ly6h	-0.224739	2.04137	-0.275877	0.218097	-0.462139	-0.221188	0.688309	2.91342e-13	0.489009	0.999947	0.999966	0.99992
Pcdh20	-0.287824	2.04002	-0.289344	-0.217905	0.805601	0.0269994	0.600669	3.3412e-09		0.999947	0.565219	0.99992
Krt77	-0.115091	2.03809	-0.260131	-0.0860941	-0.362995	-0.0656424	0.874974	0.004737		0.999947	0.999966
Plcb4	0.462686	-2.03793	0.0430802	-0.643539	-0.270292	-0.114166	0.373359	8.50985e-18	0.93587	0.999947	0.999966	0.99992
ENSMUSG00000115975	0.480384	-2.03628	0.218253	-1.01808	-0.526897	-0.0648198	0.399058	5.56448e-06		0.98013	0.999966	0.99992
Fbln2	-0.244197	2.03326	-0.545075	-0.488227	1.34728	0.0231919	0.696139	0.000561874		0.999947	0.0401945	0.99992
Igfn1	-0.153522	2.03122	-0.97517	0.636288	-0.531932	-0.167541	0.828014	4.5168e-06		0.999947	0.999966	0.99992
Obscn	-0.515186	1.36172	0.506971	-0.706385	0.337078	-2.03078	0.356296	0.0236146		0.999947	0.999966	2.3851e-15
Tmem158	-0.164133	2.02965	0.048286	-0.378945	-0.434572	-0.230841	0.80363	2.99546e-06		0.999947	0.999966	0.99992
ENSMUSG00000092196	-0.510608	2.02882	0.161582	-0.496618	1.04267	-0.0302732	0.371178	0.00487515		0.999947	0.364435
Creb5	0.351282	-2.02748	0.185337	-0.802317	0.286367	-0.0165496	0.520596	1.01364e-08		0.999947	0.999966	0.99992
Hes5	0.0811096	2.02729	-0.579637	-0.440945	0.199554	0.0500202	0.917787	0.00850905		0.999947	0.999966
C2cd4c	-0.0203531	2.02643	-0.704039	0.29285	-0.802654	-0.0912631	0.981924	0.00033826		0.999947	0.999966	0.99992
Fibcd1	-0.14889	2.02576	-0.765968	-0.673788	0.635302	-0.0755957	0.832091	2.65345e-06		0.999947	0.999966	0.99992
Met	-0.532859	2.02438	-0.210567	0.641873	0.567908	-0.0643377	0.309098	2.29048e-05		0.999947	0.999966	0.99992
Lhx6	-0.243088	2.02184	-0.0749368	0.344085	-0.75415	-0.14593	0.690384	0.000273176		0.999947	0.999966	0.99992
Afap1l2	0.446197	-2.02114	-0.224344	-1.07243	0.311852	-0.00533995	0.420539	6.2949e-08		0.849598	0.999966	0.99992
ENSMUSG00000040838	-0.464406	2.02046	0.225705	0.806981	-0.588866	-0.0906666	0.406639	0.00290113		0.999947	0.999966
Map3k14	0.229912	-2.01917	0.0554447	-0.740314	-0.00354932	-0.391714	0.716581	1.71086e-08		0.999947	0.999966	0.99992
Htr2a	-0.62138	2.01554	0.696412	0.62581	0.150767	-0.127057	0.198749	2.1844e-08		0.999947	0.999966	0.99992
Chrm4	-0.357445	2.01314	-0.141622	0.0810446	0.286338	-0.0898824	0.458912	2.8061e-05		0.999947	0.999966	0.99992
1810041L15Rik	-0.205263	2.01262	-0.603929	0.154365	0.239797	-0.026302	0.729721	5.94832e-08		0.999947	0.999966	0.99992
Ephb2	0.748346	-2.01068	-0.273954	-0.683336	-1.13656	0.0587814	0.0989118	3.94145e-09		0.999947	0.103071	0.99992
Ccnd2	-0.434873	2.00949	-0.0141279	0.657916	-0.0858171	-0.249621	0.370126	6.2506e-14	0.974906	0.999947	0.999966	0.99992
ENSMUSG00000079140	0.392169	-2.008	-0.199571	-0.580845	0.155949	-0.05415	0.479718	0.00120053		0.999947	0.999966	0.99992
Pkp2	-0.265838	2.0074	0.430216	-0.274358	-0.640851	-0.118654	0.65345	0.000185543		0.999947	0.999966	0.99992
Kcnk10	0.47347	-2.00625	-0.2823	-0.273617	-0.0612817	-0.0991344	0.396743	4.10847e-11		0.999947	0.999966	0.99992
Scn3b	-0.420256	2.00401	-0.0688171	0.287284	0.331162	-0.187175	0.376781	1.08175e-14	0.868622	0.999947	0.999966	0.99992
ENSMUSG00000032985	-0.397477	2.00378	0.216877	0.32569	0.1712	0.064711	0.439379	0.000392216		0.999947	0.999966	0.99992
ENSMUSG00000107370	0.238032	-1.99562	0.156712	-0.319994	0.0149131	-0.102388	0.706249	0.00103585		0.999947	0.999966	0.99992
Dapk1	-0.41063	1.99371	-0.166736	0.355342	0.307537	-0.17951	0.403442	4.62064e-17	0.646995	0.999947	0.999966	0.99992
ENSMUSG00000116397	0.683025	-1.98653	-0.0632628	-0.501664	-0.469633	-0.0147813	0.235866	0.00771329			0.999966	0.99992
ENSMUSG00000103050	-0.305045	1.98633	0.566837	-0.0491311	-0.254672	0.0113048	0.590227	0.000881024		0.999947	0.999966	0.99992
Neurl1b	-0.296318	1.98617	-0.6222	0.451698	-0.0895887	-0.367165	0.578678	6.34065e-11	0.0510922	0.999947	0.999966	0.99992
ENSMUSG00000108242	0.643284	-1.98493	0.0199306	-0.392284	-0.172247	0.201812	0.261226	0.00840697		0.999947	0.999966	0.99992
Rprml	-0.467877	1.98291	0.0386898	0.10046	0.325899	-0.151302	0.362911	1.02512e-05		0.999947	0.999966	0.99992
Crym	-0.220435	1.98231	0.335105	-0.107207	-1.23117	-0.354387	0.729254	6.67877e-08		0.999947	0.0792141	0.99992
ENSMUSG00000106043	-0.388176	1.98073	0.137632	0.126547	0.24624	0.020479	0.430608	0.000419111		0.999947	0.999966	0.99992
Ildr2	-0.378048	1.97868	-0.52611	0.512321	0.451784	-0.156192	0.429936	7.60014e-15	0.0571713	0.999947	0.999966	0.99992
Lpl	-0.260554	1.97819	-0.0637601	-0.0888279	-0.51067	-0.490919	0.656592	1.52597e-05		0.999947	0.999966	0.99992
2010300C02Rik	-0.481422	1.97737	-0.0320966	0.0656035	0.256792	-0.619264	0.309098	1.19872e-18	0.941041	0.999947	0.999966	0.99992
Islr2	-0.453629	1.9758	-0.179609	0.368912	-0.0562725	-0.397992	0.375698	1.11433e-07		0.999947	0.999966	0.99992
Rap2b	-0.254006	1.97451	-0.0207381	0.284961	-0.167709	0.0355219	0.63177	1.06707e-09		0.999947	0.999966	0.99992
Soga1	0.421802	-1.97381	-0.241081	-0.340363	0.112639	-0.222785	0.425805	3.17791e-16		0.999947	0.999966	0.99992
Lrfn2	-0.250779	1.97299	-0.333307	0.378731	-0.208093	-0.0314732	0.643008	2.72722e-07		0.999947	0.999966	0.99992
ENSMUSG00000097311	-0.367528	1.97241	0.179052	0.66835	-0.657299	-0.214447	0.470062	7.26269e-12	0.656415	0.999947	0.999966	0.99992
Fam19a1	-0.324817	1.97057	0.0137385	0.958768	-0.816628	0.000411788	0.55166	7.35525e-09	0.978298	0.752677	0.756958	0.99992
Pbx3	-0.371215	1.91165	0.467079	-1.56418	1.96658	0.132031	0.496775	3.92541e-09		0.0236982	1.43136e-06	0.99992
Grip1	-0.340464	1.96509	-0.356614	-0.188322	0.952836	-0.0166889	0.503224	4.36662e-10		0.999947	0.167267	0.99992
Syt10	-0.516704	1.96172	-0.30416	-0.294309	1.75821	-0.0613429	0.362911	1.53646e-06		0.999947	0.000270369	0.99992
Crtac1	-0.231379	1.96137	-0.605566	0.101742	0.767652	0.144021	0.69109	7.55434e-07		0.999947	0.779647	0.99992
Apold1	-0.688072	0.853112	0.436251	0.00183978	1.96106	-0.123247	0.217367	0.278582		0.999947	5.81853e-05	0.99992
Icmt	0.456185	-1.96014	-0.0501309	-0.251111	-0.345996	-0.151109	0.397128	1.18807e-16		0.999947	0.999966	0.99992
Ptpn22	0.3073	-1.95649	-0.0114915	-0.526353	-0.159469	-0.123488	0.589243	0.00368032		0.999947	0.999966	0.99992
ENSMUSG00000106448	-0.581379	1.95007	0.267834	0.201451	0.496406	-0.135093	0.238018	4.66711e-05		0.999947	0.999966	0.99992
ENSMUSG00000110405	0.212934	-1.94921	0.185255	-0.200992	0.0087564	-0.0834038	0.742352	0.0017298		0.999947	0.999966	0.99992
Dusp10	0.256835	-1.94878	0.23885	-0.387468	0.0819806	-0.0987971	0.660478	2.65461e-05		0.999947	0.999966	0.99992
Oprd1	-0.321439	1.94858	-0.133972	0.00708663	0.602155	0.0106794	0.545945	4.57287e-06		0.999947	0.999966	0.99992
Bcl6	0.229989	-1.94763	0.182707	-0.481481	0.104941	-0.383247	0.693688	2.21057e-13		0.999947	0.999966	0.99992
ENSMUSG00000104597	-0.429283	1.94689	0.0754534	0.302595	0.25427	-0.22193	0.355434	8.45001e-18	0.84168	0.999947	0.999966	0.99992
Trpc3	0.413012	-1.94561	0.140392	-0.597228	-0.37034	-0.159329	0.425704	7.47263e-10		0.999947	0.999966	0.99992
Unc13c	0.584288	-1.94341	0.374975	-0.320686	-0.791427	0.215314	0.285045	1.96544e-15	0.24128	0.999947	0.360962	0.99992
Inpp5a	0.428517	-1.94044	-0.00300887	-0.731739	-0.183275	-0.131558	0.414094	5.39456e-15		0.999947	0.999966	0.99992
Cacng5	-0.481277	1.37666	0.208397	-0.866748	1.94033	-0.0446041	0.39723	0.000836261		0.999947	2.50392e-06	0.99992
ENSMUSG00000101586	0.430748	-1.93869	0.00674188	-0.276993	-0.0421282	0.0630368	0.432389	0.00320521		0.999947	0.999966	0.99992
ENSMUSG00000112142	0.374069	-1.93828	0.339351	-0.699661	-0.179551	-0.0389361	0.485675	1.98127e-06		0.999947	0.999966	0.99992
Rgs9	0.0557315	1.93817	0.890643	-1.59591	-0.210854	-0.0112969	0.949393	1.17377e-07		0.00385876	0.999966	0.99992
Dgkb	-0.407483	1.93574	0.333484	-0.023774	0.306075	-0.221182	0.405335	2.81973e-17	0.209577	0.999947	0.999966	0.99992
ENSMUSG00000099104	0.337676	-1.9321	-0.021877	0.0230149	-0.173426	0.0237763	0.538884	7.04165e-06		0.999947	0.999966	0.99992
Alms1	0.37077	-1.93106	0.155199	-0.612468	-0.129789	-0.174201	0.474994	3.61416e-15		0.999947	0.999966	0.99992
Slc41a3	0.337397	-1.92837	0.00783287	-0.424322	0.0101721	-0.0912511	0.553924	0.000515846		0.999947	0.999966	0.99992
Syt6	-0.425357	1.92822	0.503102	-1.19133	1.44011	-0.0597245	0.43875	1.05006e-08		0.398946	0.00357723	0.99992
Rxrg	-0.124698	1.92684	0.280337	-0.722589	0.0158594	-0.0615821	0.863545	0.00588905		0.999947	0.999966	0.99992
Gpr6	-0.0103447	1.92334	0.597394	-0.783368	-0.640791	-0.020716	0.990524	0.0169547		0.999947	0.999966
Marcksl1	-0.380039	1.92279	-0.136998	0.205311	0.622008	0.06125	0.425704	1.2639e-07		0.999947	0.999966	0.99992
ENSMUSG00000097136	0.366419	-1.92214	-0.069158	-0.800453	0.0691347	-0.11627	0.510257	0.000440367		0.999947	0.999966	0.99992
ENSMUSG00000118029	0.537649	-1.92178	-0.13784	-0.40619	-0.290202	-0.0258609	0.341697	0.00270602		0.999947	0.999966	0.99992
ENSMUSG00000108890	-0.41607	1.92057	0.412327	0.441624	-0.0741411	-0.0223435	0.413565	9.75115e-05		0.999947	0.999966	0.99992
ENSMUSG00000086741	0.511337	-1.92	-0.0443817	-0.547683	0.343085	0.178222	0.356512	0.0122961			0.999966	0.99992
Cacna1h	-0.254846	1.91844	-0.390813	-0.462081	0.625706	-0.200968	0.637347	5.10414e-12	0.254631	0.999947	0.999966	0.99992
Tnni2	-0.119188	0.0513869	0.0205857	-0.0347214	-0.0104848	-1.9177	0.564433					2.56638e-15
B430010I23Rik	0.456684	-1.91711	0.0289671	-0.457212	0.028063	0.0796293	0.405735	0.00044833		0.999947	0.999966	0.99992
ENSMUSG00000102937	-0.543764	1.91672	-0.00863837	-0.107691	1.58883	0.0147964	0.337127	0.000283003		0.999947	0.00287769	0.99992
Rasgef1c	-0.485841	1.91651	-0.229379	0.456469	0.389929	-0.14217	0.329349	4.28197e-05		0.999947	0.999966	0.99992
Il17re	0.341557	-1.91418	-0.0498502	-0.239419	-0.0865231	-0.0723177		0.018761				0.99992
5830444B04Rik	0.585203	-1.91379	-0.156872	-0.652595	-0.386675	-0.0165962	0.309098	0.00169204		0.999947	0.999966	0.99992
ENSMUSG00000062319	-0.504277	1.91231	0.195674	0.477551	0.210888	-0.0457276	0.313099	0.000306127		0.999947	0.999966	0.99992
ENSMUSG00000112036	-0.388099	1.91204	0.127147	0.800264	-0.185471	0.0141815	0.452981	0.000430236		0.999947	0.999966	0.99992
Dnah2	-0.231189	1.90775	-0.356495	-0.0666975	0.278518	-0.0904207	0.689216	0.00216921		0.999947	0.999966	0.99992
Epha8	0.596477	-1.90756	-0.125682	-0.826852	-1.02662	-0.152446	0.296913	2.70197e-05		0.999947	0.373567	0.99992
Tpbgl	-0.451932	1.90711	0.0263939	0.0540302	0.831271	0.0356826	0.415044	0.0126137		0.999947	0.949709	0.99992
ENSMUSG00000117011	-0.384457	1.90557	0.0237781	-0.0644801	0.256393	-0.0715818	0.490369	0.00922832		0.999947	0.999966
ENSMUSG00000110238	0.352182	-1.90555	0.0342151	-0.0784457	-0.31669	-0.0450322	0.538884	0.00811266		0.999947	0.999966	0.99992
Filip1l	-0.511513	1.17422	0.0997656	-0.350809	1.90532	-0.111126	0.364668	0.0184968		0.999947	9.74275e-06	0.99992
Trhr	-0.0166547	1.90425	-0.199589	-0.051653	-0.257921	0.0847709	0.985274	0.00440649		0.999947	0.999966	0.99992
ENSMUSG00000116832	-0.613586	1.90424	0.256395	0.22907	0.602372	-0.0348199	0.251963	0.00296752		0.999947	0.999966	0.99992
Gabra5	-0.399062	1.9041	0.0107624	0.016804	0.837116	0.00327617	0.430608	3.24109e-08		0.999947	0.473134	0.99992
ENSMUSG00000107208	0.295496	-1.90315	0.186809	-0.400796	-0.396128	-0.0547508	0.600669	0.0148648		0.999947	0.999966	0.99992
Slc16a11	0.542992	-1.9012	-0.152069	-0.71068	-0.584391	-0.116704	0.322211	1.16643e-06		0.999947	0.999966	0.99992
ENSMUSG00000116867	-0.2451	1.9011	-0.427806	0.679885	-0.298491	-0.0142771	0.669293	7.64332e-05		0.999947	0.999966	0.99992
ENSMUSG00000107525	0.383705	-1.90065	0.199611	-0.340114	-0.493486	0.00823166	0.488231	0.0136128		0.999947	0.999966	0.99992
Fabp7	-0.250603	1.27779	-0.0052864	-1.20729	1.90022	0.193391	0.674745	0.184008		0.33243	5.83591e-06	0.99992
Basp1	-0.219371	1.89917	-0.535426	0.299614	-0.177619	-0.267068	0.677019	1.79341e-17	0.0175989	0.999947	0.999966	0.99992
Cybrd1	-0.399909	1.89686	-0.070382	-0.13745	0.889555	0.0426207	0.470772	0.00365546		0.999947	0.756784	0.99992
Pappa	0.422342	-1.89503	0.0589829	-1.20317	0.126201	0.0133956	0.443649	9.02056e-05		0.429086	0.999966	0.99992
ENSMUSG00000108825	0.329331	-1.89489	0.0105117	-0.719118	-0.00455707	-0.185893	0.564246	0.000559121		0.999947	0.999966	0.99992
Stap2	0.459007	-1.89295	-0.0617774	-0.597669	-0.278386	-0.0493829	0.406639	0.00628664		0.999947	0.999966	0.99992
Ecel1	0.147541	1.89277	0.406872	-0.821695	-0.162545	0.108721	0.831855	0.00504387		0.999947	0.999966	0.99992
Mpped1	-0.219563	1.89249	-0.644631	0.784159	-0.622636	-0.204632	0.716808	1.17933e-12	0.00847548	0.999947	0.999966	0.99992
Scn3a	-0.405581	1.89233	0.316221	0.227525	0.227961	-0.0774004	0.39565	4.76089e-13	0.316251	0.999947	0.999966	0.99992
Megf11	0.56098	-1.88998	-0.346758	-0.195781	-0.604822	-0.0202797	0.309098	6.93515e-13		0.999947	0.999966	0.99992
Kcnc3	0.555038	-1.88979	-0.56805	-0.330616	0.0275694	0.203474	0.323572	0.00120053	0.0607021	0.999947	0.999966	0.99992
Sh3rf3	-0.178731	1.88804	-0.425873	0.519944	-0.579747	-0.0631367	0.767877	1.84473e-07		0.999947	0.999966	0.99992
Snca	-0.470041	1.88405	0.0654417	0.570872	0.110864	-0.187344	0.303539	5.31431e-12	0.875923	0.999947	0.999966	0.99992
Sox11	-0.496852	1.88382	0.113974	0.314262	0.488808	-0.0707439	0.303104	3.49031e-11		0.999947	0.999966	0.99992
Cpne5	-0.164564	1.88213	-0.0186589	-0.275262	-0.307151	-0.17282	0.786556	4.66865e-09	0.972829	0.999947	0.999966	0.99992
Camk2a	-0.301245	1.87821	-0.389158	0.531642	-0.176903	-0.520995	0.568154	3.38355e-21	0.0510922	0.999947	0.999966	0.679824
Thbs4	-0.174688	1.87641	-0.163183	-0.137987	0.214608	0.00226809		0.0208339
Sgpp2	0.534378	-1.87626	0.113704	-0.627168	-0.28713	0.181143	0.299809	1.44674e-06		0.999947	0.999966	0.99992
Pak6	-0.262949	1.87477	-0.644872	0.41229	-0.0116233	-0.229819	0.615273	9.922e-08		0.999947	0.999966	0.99992
Mcam	0.568781	-1.87326	0.0993866	-1.03937	-0.221644	0.170008	0.309098	2.70971e-05		0.936389	0.999966	0.99992
Dlgap2	-0.373281	1.8713	-0.377973	0.334242	0.310967	-0.26017	0.424901	2.69093e-13	0.178487	0.999947	0.999966	0.99992
ENSMUSG00000102729	-0.304099	1.86862	0.18109	0.470592	-0.480077	-0.0323787	0.575335	7.64142e-05		0.999947	0.999966	0.99992
Gm11985	0.309042	-1.86843	-0.0146694	-0.288014	-0.000736122	-0.0339404		0.0236432
Map3k1	-0.423846	0.691351	0.0983941	-0.801928	1.86565	-0.170305	0.425704	0.0867163		0.999947	3.45654e-07	0.99992
Marveld2	0.331784	-1.86412	-0.0183073	-0.353104	-0.0407492	-0.0654344	0.56673	0.00511257		0.999947	0.999966	0.99992
Fam81a	-0.436352	1.86203	-0.360372	0.814039	0.00723309	-0.401971	0.396743	1.98908e-13	0.172063	0.999947	0.999966	0.99992
Gpr88	-0.158865	1.8608	0.70349	-0.508952	-0.255875	-0.214496	0.801057	0.0233807	0.0940256	0.999947	0.999966	0.99992
ENSMUSG00000073152	0.45176	-1.85881	-0.0945872	-0.398601	0.155867	0.10425	0.403442	0.0204308				0.99992
Homer2	-0.393942	1.85422	-0.674896	0.264335	1.09533	-0.061913	0.442981	1.7817e-09	0.0126524	0.999947	0.0606008	0.99992
Arhgef28	-0.205038	1.85254	-0.240525	0.318538	-0.442912	-0.0478769	0.703201	5.18353e-10	0.546613	0.999947	0.999966	0.99992
Astn2	0.464634	-1.85212	-0.11801	-0.280141	-0.268529	-0.137162	0.389558	7.1035e-15		0.999947	0.999966	0.99992
Epn3	0.423695	-1.85122	0.0353307	-0.892044	0.0985465	0.0597682	0.437484	0.024165		0.999947	0.999966	0.99992
ENSMUSG00000116568	0.298039	-1.85107	-0.0404338	-0.497612	0.175188	-0.0258716		0.0236884				0.99992
Ak4	0.447394	-1.85027	-0.305236	-0.207432	-0.559608	-0.0597273	0.405735	1.50918e-08		0.999947	0.999966	0.99992
Tiam2	-0.556453	1.84898	0.111143	0.330852	0.757883	-0.162561	0.214743	3.28461e-11	0.798581	0.999947	0.559792	0.99992
Grm5	-0.308161	1.84736	0.20426	0.407251	-0.373912	-0.0711459	0.510032	1.65009e-17	0.451268	0.999947	0.999966	0.99992
ENSMUSG00000103202	0.553309	-1.84704	0.200134	-0.787733	-0.420491	0.0674589	0.332525	0.010098		0.999947	0.999966	0.99992
Stard5	0.348596	-1.84673	0.269908	-1.0795	0.0789449	-0.0987028	0.528386	2.86512e-07		0.766699	0.999966	0.99992
Esrrb	0.444191	-1.84323	0.0656892	-0.373103	-0.285762	-0.0153515	0.421146	0.00855709		0.999947	0.999966	0.99992
Gm12216	-0.642597	1.84125	0.220157	0.154568	0.164139	-0.11317		0.0248685			0.999966
Rnf148	0.357618	-1.84117	0.101514	-0.321072	-0.300249	-0.0325678		0.0188723
ENSMUSG00000107826	-0.503161	1.84088	0.40338	0.369223	0.191396	-0.0548175	0.307813	0.000155724		0.999947	0.999966	0.99992
Pdzd2	-0.446787	1.84039	0.238082	-0.0226018	0.249254	-0.335114	0.35813	5.77685e-15	0.693932	0.999947	0.999966	0.99992
ENSMUSG00000099561	0.494079	-1.83892	0.0270102	-0.491869	-0.348523	-0.0032148		0.0271015				0.99992
Fnbp1	0.533771	-1.83776	-0.322699	-0.693887	-0.120779	0.0746431	0.28757	1.63666e-16	0.301455	0.999947	0.999966	0.99992
ENSMUSG00000102813	0.435506	-1.83742	0.0127972	-0.412934	0.0709602	0.024733	0.421146	0.0160403			0.999966	0.99992
Tmem121b	-0.398557	1.83665	-0.348419	0.461903	0.205367	-0.250884	0.406849	1.53532e-07		0.999947	0.999966	0.99992
Ndst3	0.402892	-1.83594	0.0890319	-0.097997	-0.459437	-0.163546	0.457032	2.78994e-11		0.999947	0.999966	0.99992
St6galnac5	-0.214156	1.834	-0.554386	0.234573	-0.2112	-0.261439	0.690384	1.81548e-09	0.055588	0.999947	0.999966	0.99992
ENSMUSG00000117895	0.563848	-1.83268	-0.197434	-0.339923	-0.307505	-0.030664	0.323985	0.0114426		0.999947	0.999966	0.99992
ENSMUSG00000107097	0.293147	-1.83109	0.286743	-0.786403	0.00129958	-0.0330524	0.61793	0.00565327		0.999947	0.999966	0.99992
Gm19410	-0.283749	1.83081	-0.0354919	0.788753	-0.291632	-0.499203	0.632305	2.69046e-05		0.999947	0.999966	0.99992
Kif26b	0.5984	-1.83008	-0.438802	-1.025	-0.332947	-0.0615888	0.251963	1.00602e-11		0.87099	0.999966	0.99992
Tex15	-0.654318	1.82787	0.212643	-0.191292	1.3638	-0.0762084	0.251963	0.0088848		0.999947	0.0461458	0.99992
6430571L13Rik	0.135552	-1.82646	0.0277254	-1.42946	0.834337	-0.219091	0.850716	2.48089e-05		0.0993492	0.918064	0.99992
Igsf9	-0.201787	1.82428	0.000932647	0.134155	-0.313033	-0.0351582	0.749706	0.0127508		0.999947	0.999966	0.99992
Prkg2	-0.364107	1.8229	-0.307943	0.690175	0.172749	0.00863866	0.465539	0.000316652		0.999947	0.999966	0.99992
Prokr2	-0.636206	1.71926	-0.0859792	-0.189974	1.8222	-0.056273	0.272203	0.0180857		0.999947	0.000550439
Dact1	0.268834	-1.82206	-0.323156	-0.391452	0.49247	-0.103539	0.646821	0.000219701		0.999947	0.999966	0.99992
Ubap1l	0.853754	-1.82181	-0.216697	-0.568192	-0.756649	0.177585	0.0103892	0.000572918		0.999947	0.951849	0.99992
Ush1g	-0.293986	1.06957	-0.071335	-0.585892	1.82083	0.0125831		0.314047			0.000312633
Myo15	0.422913	-1.82045	-0.0154791	-0.465749	-0.0279448	0.00275375		0.0280214				0.99992
Postn	-0.370752	1.81773	0.328311	-0.57775	0.737372	-0.0255907	0.506194	0.0138616		0.999947	0.999966	0.99992
ENSMUSG00000104178	-0.114764	1.8148	-0.067697	0.317486	-0.776385	0.0301489	0.870223	0.000188491		0.999947	0.999966	0.99992
ENSMUSG00000106106	0.503248	1.8138	-0.0941324	0.182457	-0.0769925	0.715591	0.299809	4.88627e-07		0.999947	0.999966	0.144457
Kif27	-0.254932	1.81376	0.115022	0.0909453	-0.176478	-0.025351	0.641723	0.00938673		0.999947	0.999966	0.99992
Ppm1e	-0.467174	1.81277	-0.051489	0.151807	0.932761	-0.0882048	0.347726	3.75134e-18	0.890677	0.999947	0.147814	0.99992
ENSMUSG00000115191	0.356816	-1.81057	0.242669	-0.509434	-0.498963	-0.164988	0.499518	0.000120538		0.999947	0.999966	0.99992
Mtus1	0.399025	-1.80896	0.260988	-0.839317	0.141949	0.134846	0.43196	1.27917e-12		0.999947	0.999966	0.99992
Cfap54	-0.41671	1.80797	-0.0641648	0.563085	0.0572337	-0.151262	0.362911	3.7062e-11	0.881643	0.999947	0.999966	0.99992
Calb1	0.388993	-1.80769	0.142299	-0.118328	-1.39369	-0.288726	0.470772	2.29867e-15	0.710927	0.999947	0.00343066	0.99992
Kcnh6	-0.346847	1.80306	-0.0871611	-0.195786	0.679906	-0.0113318	0.542648	0.0155805		0.999947	0.999966	0.99992
Ankfn1	-0.426425	1.80129	-0.198742	0.215466	0.792929	-0.000894934	0.420476	0.000753761		0.999947	0.978804	0.99992
ENSMUSG00000114970	0.413992	-1.80085	0.144749	-0.482086	-0.596572	-0.197258	0.411026	4.17285e-11		0.999947	0.999966	0.99992
ENSMUSG00000102796	-0.43642	1.8008	-0.0650755	0.012077	0.605531	-0.107321	0.406639	0.00592088		0.999947	0.999966	0.99992
Mtcl1	0.445151	-1.79934	-0.293139	-0.595207	-0.448384	-0.271732	0.400601	5.17152e-13	0.380426	0.999947	0.999966	0.99992
Gpr83	-0.0365012	1.79874	0.211163	-0.351832	-0.681036	0.0445755	0.963511	0.00010702		0.999947	0.999966	0.99992
Nptx2	-0.231761	1.79776	-0.564577	0.468338	0.0338015	-0.100631	0.682018	7.28794e-05		0.999947	0.999966	0.99992
Rif1	0.384885	-1.79718	0.304611	-0.601789	-0.276367	-0.0786961	0.442981	2.43579e-15	0.393711	0.999947	0.999966	0.99992
ENSMUSG00000107840	-0.344232	1.79453	0.062177	0.403381	0.0842423	0.0125132	0.484839	0.000225196		0.999947	0.999966	0.99992
Cntn6	0.449046	-1.79414	0.0513636	-0.139646	-1.19095	-0.0993504	0.39723	1.13951e-07		0.999947	0.0510793	0.99992
Syt2	0.488675	-1.79399	-0.00602911	-0.261963	-0.158369	0.442234	0.39505	0.0330736		0.999947	0.999966	0.99992
Ripor2	-0.33461	1.79386	-0.224827	0.272499	0.146598	-0.159549	0.444853	2.42809e-11	0.528509	0.999947	0.999966	0.99992
Itga7	0.556266	-1.79342	-0.250723	-1.06769	0.108995	0.0966005	0.303331	2.65345e-06		0.752677	0.999966	0.99992
Kcng3	-0.164468	1.79254	-0.29493	0.361887	-0.749941	-0.138966	0.801373	0.00157063		0.999947	0.999966	0.99992
Als2	0.424302	-1.79237	-0.113172	-0.548399	-0.346595	-0.183178	0.410623	2.79037e-14	0.808521	0.999947	0.999966	0.99992
Ngef	-0.180976	1.79191	-0.0311136	0.289764	-0.797083	-0.191117	0.753748	1.1528e-10	0.944453	0.999947	0.458256	0.99992
ENSMUSG00000086916	0.335107	-1.79077	0.0934911	-0.580303	0.180396	-0.0269434	0.549019	0.00317972		0.999947	0.999966	0.99992
Cyp4f15	-0.522948	1.78947	0.127891	0.17759	0.511706	-0.094548	0.313099	0.000332353		0.999947	0.999966	0.99992
Mpp4	0.379063	-1.78544	-0.0595245	-0.360909	-0.267438	-0.0991474	0.498421	0.0161769		0.999947	0.999966	0.99992
Mchr1	-0.228953	1.78264	0.0418855	0.191163	-0.503314	-0.0850515	0.69355	0.00136169		0.999947	0.999966	0.99992
Traip	-0.247507	1.78147	-0.0663615	0.142595	-0.210673	-0.0596605	0.63648	0.000238742		0.999947	0.999966	0.99992
Celf5	-0.288256	1.78059	-0.50216	0.175747	0.21464	-0.261711	0.545945	6.23125e-13	0.0398362	0.999947	0.999966	0.99992
Klhl40	-0.565859	1.77791	-0.0617856	0.0424449	1.00814	-0.102132	0.324694	0.0119501		0.999947	0.409807	0.99992
Xkr7	0.541097	-1.77717	-0.0540114	-0.622508	-0.464721	-0.0131521	0.341697	0.00386005		0.999947	0.999966	0.99992
Krt20	-0.523712	1.77617	-0.227781	0.499053	0.391812	-0.0919064	0.324938	0.00631156		0.999947	0.999966	0.99992
ENSMUSG00000111443	-0.392187	1.77604	0.0662246	0.319755	-0.0685638	-0.0452763	0.430944	0.00189027		0.999947	0.999966	0.99992
Pcp4l1	-0.322665	1.77431	0.712499	-1.03731	1.36528	0.40717	0.572618	1.92597e-09		0.841635	0.00142981	0.99992
ENSMUSG00000082784	0.377855	-1.77189	-0.1527	-0.147425	-0.192823	-0.0660057	0.498421	0.0109665		0.999947	0.999966	0.99992
ENSMUSG00000104106	-0.127054	1.77148	0.252289	-0.189668	-0.321833	0.027173	0.860856	0.023864		0.999947	0.999966
Olfm3	0.431476	-1.77134	0.4576	-0.175067	-0.98689	-0.0109181	0.413565	2.02914e-10		0.999947	0.12462	0.99992
Hpn	0.496959	-1.7709	-0.0966777	-0.359417	-0.298995	-0.0411665	0.375511	0.00708585		0.999947	0.999966	0.99992
Enc1	-0.30472	1.77029	-0.187567	0.723218	-0.897848	-0.595016	0.572618	1.58471e-17	0.491874	0.999947	0.317903	0.562242
ENSMUSG00000031559	-0.334941	1.7672	0.0172292	-0.510133	0.861452	0.0423639	0.56153	0.00480459		0.999947	0.839877	0.99992
Dok6	-0.342335	1.76418	0.118867	0.574387	-0.183319	0.0448601	0.439379	4.65156e-15	0.726465	0.999947	0.999966	0.99992
Vgf	-0.101723	1.76375	-0.433757	0.191546	-0.3378	0.0756167	0.868851	3.64766e-12	0.172063	0.999947	0.999966	0.99992
Lrrc10b	-0.0530205	1.76283	0.931621	-1.63297	-0.208275	-0.0228241	0.942944	0.0373746		0.0178482	0.999966
Kctd8	0.476914	-1.76132	0.256109	-0.60507	-0.411999	0.094898	0.362911	3.94142e-05		0.999947	0.999966	0.99992
Prox1	0.675029	-1.76041	-0.174841	-1.08845	-0.367143	0.118961	0.100809	1.44964e-07		0.384599	0.999966	0.99992
Clec3b	0.548814	-1.76019	-0.126628	-0.459115	-0.187448	-0.00950488	0.337875	0.0207354		0.999947	0.999966	0.99992
Mmd	-0.275117	1.75922	0.125342	0.453073	-0.613311	-0.0896139	0.578236	3.95669e-11	0.742618	0.999947	0.999966	0.99992
ENSMUSG00000095385	-0.421498	1.759	0.0781747	0.0603491	0.0883988	-0.0343615		0.0365387
Wfs1	-0.204302	1.75612	0.100509	-0.00282229	-0.466708	-0.14407	0.707578	4.49422e-12	0.817406	0.999947	0.999966	0.99992
Dnah9	-0.0717152	1.75595	-0.0752972	-0.218606	-0.273539	0.0450757	0.919265	0.00041164		0.999947	0.999966	0.99992
Penk	-0.0450497	1.51604	0.798363	-1.75591	-0.0976367	0.0332363	0.958205	8.12135e-06	0.00112187	0.000233466	0.999966	0.99992
Mreg	0.424164	-1.75465	0.0618286	-0.317293	-0.238864	0.0208259	0.421146	0.0023711		0.999947	0.999966	0.99992
Egr3	-0.365384	1.75454	-0.333857	0.659847	0.120539	-0.203555	0.483917	7.11029e-09	0.30893	0.999947	0.999966	0.99992
Scn4b	0.187524	0.0211944	0.972232	-1.75405	-0.311665	0.48645	0.774616	0.994821	3.45015e-05	0.000233466	0.999966	0.99992
Amz1	0.00301648	1.75387	-0.496448	0.253695	0.00256352	0.205257	0.997082	0.00238761		0.999947	0.999966	0.99992
Gucy2f	-0.321808	1.75297	-0.116667	-0.11659	0.760442	-0.000778906	0.578199	0.0323217		0.999947	0.999966
Emx1	-0.248664	1.7524	-0.232035	0.442208	-0.107387	-0.0544759	0.687383	0.00591638		0.999947	0.999966	0.99992
A830018L16Rik	-0.44915	1.75165	0.00816145	0.564698	0.296858	-0.0699155	0.34406	8.06963e-10	0.984888	0.999947	0.999966	0.99992
Khnyn	0.438836	-1.75033	0.246531	-0.659834	-0.35922	0.0292701	0.39723	5.48176e-09		0.999947	0.999966	0.99992
ENSMUSG00000110086	-0.497404	1.75026	0.0577378	0.504578	0.458595	0.0554212	0.362911	0.00989019		0.999947	0.999966	0.99992
Rasgrp1	-0.498652	1.74948	0.292584	0.315535	0.278371	-0.354473	0.268581	1.05875e-16	0.229749	0.999947	0.999966	0.99992
Thsd7b	-0.298677	1.74919	0.111642	0.104639	0.221414	0.0266473	0.564433	3.38433e-05		0.999947	0.999966	0.99992
Pde5a	0.300242	-1.7474	-0.185608	-0.603844	0.30038	-0.126254	0.585765	4.25366e-09		0.999947	0.999966	0.99992
Pxdn	-0.383611	1.74646	0.189572	0.13487	-0.0361591	-0.165473	0.409856	9.19443e-10	0.759433	0.999947	0.999966	0.99992
Gabrd	0.448451	-1.7459	0.0173505	-0.492174	-0.492541	-0.10797	0.375698	1.69485e-08		0.999947	0.999966	0.99992
Syngap1	-0.37391	1.74374	-0.364015	0.305132	0.296394	-0.31523	0.405735	2.73099e-17	0.128072	0.999947	0.999966	0.99992
Kcnt2	-0.406474	1.74197	0.246232	0.944684	-0.703511	-0.236873	0.433734	4.53093e-07	0.499699	0.999947	0.999966	0.99992
ENSMUSG00000107498	-0.44753	1.73998	0.238426	0.390834	0.343525	0.0132479	0.35334	1.89503e-05		0.999947	0.999966	0.99992
Insm1	-0.183181	1.7397	-0.270341	-0.222436	0.367373	-0.0467509	0.783747	0.0119111		0.999947	0.999966	0.99992
Lhx2	-0.279814	1.73782	-0.464279	0.435159	-0.144323	-0.199443	0.601554	2.38277e-06		0.999947	0.999966	0.99992
Dbn1	-0.316196	1.73678	-0.244189	0.219899	0.162891	-0.157051	0.465539	2.58878e-13	0.43365	0.999947	0.999966	0.99992
Bcl11a	-0.471849	1.73635	-0.0286609	0.220454	0.947913	-0.038153	0.345679	2.29135e-13	0.947955	0.999947	0.167054	0.99992
ENSMUSG00000105560	-0.276915	1.73614	-0.136044	0.166394	0.287307	0.00973617		0.04142
Drd2	0.0022245	1.45969	0.982238	-1.73373	-0.618606	0.0906905	0.997412	0.0314138		0.00719852	0.999966	0.99992
Comp	0.321099	-1.73269	0.180782	-0.602332	-0.231348	-0.0105847	0.568154	0.0243363			0.999966	0.99992
Ppm1j	-0.553711	1.19928	0.035064	-0.430283	1.73141	-0.0482651		0.246072			0.00114029
Galnt7	0.413624	-1.73127	0.0734504	-0.351179	-0.288539	0.0113748	0.404392	5.03292e-08		0.999947	0.999966	0.99992
Elfn1	-0.157677	1.72899	-0.376623	-0.0105059	0.0492624	-0.0585003	0.784991	0.000252775		0.999947	0.999966	0.99992
Des	-0.33469	-1.66124	-0.139347	-0.296055	-0.0240983	-1.72848	0.472295	0.0343951			0.999966	9.90618e-12
Wisp1	-0.410454	1.31401	-0.0663384	-0.308556	1.72809	-0.00915612	0.431821	0.156174		0.999947	0.00181607
Npy	-0.639961	1.72802	0.262072	0.194177	0.787878	-0.103515	0.138687	7.73645e-05		0.999947	0.856178	0.99992
Prkcd	0.484927	-1.72775	0.0465792	-1.37494	-0.130871	-0.095722	0.387784	7.99281e-07		0.0582564	0.999966	0.99992
ENSMUSG00000092090	0.186301	-1.72589	0.0441154	-0.639012	0.545183	-0.147553	0.776056	0.000119611		0.999947	0.999966	0.99992
ENSMUSG00000086385	0.187684	-1.72449	0.147755	-0.434524	0.0459243	-0.0695999		0.0336324			0.999966	0.99992
Atp2b4	-0.344034	1.72404	-0.798145	0.647642	0.266855	-0.286967	0.470772	2.70594e-11	7.19555e-05	0.999947	0.999966	0.99992
Cyp46a1	-0.293635	1.72059	-0.0494827	0.346713	-0.282114	-0.16636	0.511874	1.11537e-10	0.914233	0.999947	0.999966	0.99992
Gpc4	-0.394851	1.71921	-0.443906	0.275112	0.382167	-0.168925	0.41441	0.000370105		0.999947	0.999966	0.99992
Sel1l3	0.427147	-1.71915	-0.2654	-0.150491	-0.248409	-0.0886926	0.406849	2.17016e-09	0.470377	0.999947	0.999966	0.99992
Cdh9	-0.177785	1.71887	0.396377	0.132811	-1.03689	-0.0334015	0.782916	0.000674795		0.999947	0.343511	0.99992
Scn7a	-0.446699	1.71822	0.24649	0.878248	-0.492256	-0.0979159	0.405735	0.0109819		0.999947	0.999966	0.99992
Sox4	-0.286248	1.71716	-0.465316	-0.324987	1.50493	0.0804828	0.627362	0.000223834		0.999947	0.00396574	0.99992
Fam126a	-0.463865	1.71699	0.240943	0.0775556	0.629286	-0.00809707	0.313099	8.6757e-08		0.999947	0.999966	0.99992
Pcdh10	-0.319509	1.71684	-0.0254059	0.138055	0.354962	-0.00500665	0.474902	1.11731e-15	0.951213	0.999947	0.999966	0.99992
Tmem132b	-0.257262	1.71656	-0.157916	0.471238	-0.534148	-0.197657	0.60687	1.10385e-12	0.62365	0.999947	0.999966	0.99992
Phf11d	-0.682149	1.71632	0.123892	0.566308	0.445459	-0.262053	0.228212	9.48106e-06		0.999947	0.999966	0.99992
Erc2	-0.448956	1.7147	-0.0284964	0.604746	0.0595822	-0.235048	0.303331	5.04906e-15	0.944296	0.999947	0.999966	0.99992
St8sia5	0.377172	-1.71328	-0.511484	-0.386533	-0.0824101	-0.184027	0.485322	5.88599e-12		0.999947	0.999966	0.99992
Samsn1	-0.481755	1.71173	0.381267	-0.126131	0.697355	-0.00778561	0.397438	0.0392685			0.999966
Lnx2	0.225724	-1.71172	-0.0943167	-0.553017	0.445426	-0.153617	0.717225	5.64608e-05		0.999947	0.999966	0.99992
Wipf3	-0.481174	1.71068	0.33604	-0.0810164	0.529211	-0.360499	0.324938	3.35805e-12	0.342302	0.999947	0.999966	0.99992
ENSMUSG00000085167	-0.433855	1.70802	-0.0283107	-0.0181773	0.458747	-0.0294336		0.0457134			0.999966
Lix1	-0.40145	1.70334	-0.128957	0.21512	0.648583	-0.059894	0.399691	3.83369e-05		0.999947	0.999966	0.99992
ENSMUSG00000106855	0.329206	-1.70292	0.160451	-0.914121	0.0753844	-0.116912	0.561392	0.000561874		0.999947	0.999966	0.99992
Itpr1	0.314367	-1.70249	0.263326	-0.489614	-0.480535	-0.309139	0.586599	0.00179704	0.618631	0.999947	0.999966	0.99992
ENSMUSG00000097993	-0.105026	1.70239	0.634306	-0.703191	-0.389467	0.0176316	0.882523	0.0377289		0.999947	0.999966
Tex47	-0.400361	1.70201	0.266451	-0.0292475	0.895818	0.0571303	0.468667	0.00520375		0.999947	0.564829	0.99992
Rcn1	-0.221283	1.70195	0.355837	-0.0519262	-0.331442	-0.106497	0.690421	7.97374e-05		0.999947	0.999966	0.99992
Npas4	-0.516496	0.51442	-0.0339323	0.543952	1.70043	-0.0197765	0.362911	0.796185		0.999947	0.000204695	0.99992
Btg1	0.196081	-1.69832	0.302236	-1.23793	0.672961	-0.224236	0.763323	2.19447e-11		0.293859	0.999966	0.99992
ENSMUSG00000090226	0.268992	-1.69793	0.0496662	-0.659008	-0.0112677	-0.0783683		0.0332036				0.99992
Tmem132d	-0.322373	1.69716	-0.310227	0.652839	-0.121653	-0.114135	0.522496	4.29236e-07	0.393711	0.999947	0.999966	0.99992
ENSMUSG00000114501	-0.528757	1.69708	0.154993	0.342932	0.545271	-0.123614	0.281104	1.97967e-06		0.999947	0.999966	0.99992
Akap5	-0.23797	1.69394	-0.231217	0.538311	-0.777838	-0.333667	0.647018	4.95301e-11	0.451459	0.999947	0.492642	0.99992
ENSMUSG00000108568	0.301412	-1.69371	0.161842	-0.336243	-0.349556	-0.126076	0.593696	0.00411395		0.999947	0.999966	0.99992
ENSMUSG00000105302	-0.40257	1.69347	0.141948	0.414128	0.0949263	-0.00921458	0.411918	0.00803834		0.999947	0.999966	0.99992
Ncan	-0.288326	1.69344	-0.54358	0.252315	0.687118	0.0806593	0.56119	1.15768e-11	0.0356824	0.999947	0.762874	0.99992
Plppr1	-0.149735	1.68803	0.42894	-0.53289	0.00286861	0.0553906	0.824483	0.00350791		0.999947	0.999966	0.99992
4932413F04Rik	0.354164	-1.68728	-0.360343	-0.133619	0.00774994	-0.107995	0.503224	0.00165794		0.999947	0.999966	0.99992
ENSMUSG00000110246	-0.260125	1.6863	0.34458	-1.10077	0.847177	0.167674	0.660478	7.84451e-07		0.527395	0.659741	0.99992
Stk10	0.490196	-1.68447	-0.218523	-0.398733	-0.372906	-0.0654226	0.326835	1.48293e-05		0.999947	0.999966	0.99992
Pde1b	-0.0987627	1.68439	0.544791	-0.539695	-0.198157	0.0666547	0.88557	4.66405e-11	0.0180588	0.999947	0.999966	0.99992
Tbr1	-0.28936	1.68436	-0.198349	0.760059	-0.201317	-0.389009	0.61793	1.04082e-07	0.586026	0.999947	0.999966	0.99992
Stx1a	-0.240127	1.68435	-0.516389	0.767002	-0.533865	-0.332787	0.674853	6.07803e-09	0.0777784	0.999947	0.999966	0.99992
ENSMUSG00000104374	0.328071	-1.68355	0.0836216	-0.485396	-0.186052	-0.104689	0.56543	0.00184675		0.999947	0.999966	0.99992
Rora	0.391356	-1.68255	0.048969	-0.215846	-0.470417	-0.0840966	0.404392	1.5843e-11	0.904763	0.999947	0.999966	0.99992
ENSMUSG00000104210	-0.319654	1.68251	0.0502088	0.564566	-0.405502	-0.0408021	0.563011	0.0161692		0.999947	0.999966	0.99992
Crhbp	-0.129807	1.68076	-0.0046056	0.333778	-0.370367	0.088792	0.8453	0.0129661		0.999947	0.999966	0.99992
Fgf10	-0.483349	1.68036	0.00551851	-0.0552183	0.787124	-0.0592244	0.373359	0.0112712		0.999947	0.999966	0.99992
Runx2	-0.44435	1.67807	-0.198462	0.236566	0.897261	-0.041606	0.404392	0.00010327		0.999947	0.565219	0.99992
Clic6	-0.0611959	0.432457	0.328359	-1.67742	0.0156886	-0.256055	0.944084	0.818639		0.0151268	0.999966	0.99992
Sbk1	0.428298	-1.6766	-0.314184	-0.768336	-0.202191	-0.210863	0.413131	4.79897e-12		0.999947	0.999966	0.99992
Fam163b	-0.379282	1.6753	-0.402785	0.0142889	0.939891	-0.119054	0.444853	1.2681e-06		0.999947	0.340242	0.99992
Rbm24	-0.377343	1.67529	0.0681976	0.572937	-0.580006	-0.247367	0.442981	0.000772985		0.999947	0.999966	0.99992
Mab21l1	0.521677	-1.67523	-0.148114	-0.652364	0.00525366	0.113878	0.324938	0.000299994		0.999947	0.999966	0.99992
3632451O06Rik	0.37867	-1.67502	0.0519771	-0.477294	-0.0150915	0.0370114	0.437484	4.03481e-10		0.999947	0.999966	0.99992
Shisa9	-0.357004	1.67425	-0.135108	0.195056	0.355792	-0.114641	0.421146	2.19671e-08		0.999947	0.999966	0.99992
ENSMUSG00000081970	0.214785	-1.67235	0.03384	-1.38154	0.741479	-0.0467847	0.738855	0.00144617		0.157737	0.999966	0.99992
Syt16	-0.298712	1.67224	-0.0501161	0.810972	-0.690713	-0.0855168	0.568154	6.80995e-08	0.919923	0.999947	0.999966	0.99992
Kcnb2	-0.438844	1.67176	-0.266937	0.189698	1.21643	0.047491	0.397438	1.26576e-10	0.465494	0.999947	0.00793649	0.99992
Boc	0.399331	-1.67131	-0.353676	-0.240426	-0.171371	-0.134434	0.444	4.56856e-08		0.999947	0.999966	0.99992
Kcna4	-0.364501	1.67073	0.20025	-0.0817804	0.516027	-0.105675	0.43875	5.62075e-09	0.615159	0.999947	0.999966	0.99992
ENSMUSG00000103345	-0.388886	1.66961	0.0742281	1.00976	-0.454192	-0.049731	0.448642	0.00277907		0.87099	0.999966	0.99992
ENSMUSG00000103183	0.672283	-1.66924	-0.104479	-0.367373	-0.2217	0.08244	0.170425	0.0149593		0.999947	0.999966	0.99992
Scml4	-0.178721	1.66917	0.080729	0.243319	-0.47299	-0.0256162	0.78551	0.00564852		0.999947	0.999966	0.99992
Rnasel	-0.520638	1.66825	0.0925735	0.438823	0.67481	-0.0510741	0.312927	8.19619e-05		0.999947	0.999966	0.99992
Sipa1l1	-0.5054	1.66677	0.0637331	0.228501	0.698573	-0.253478	0.251963	8.47207e-17	0.861842	0.999947	0.535235	0.99992
Prickle2	-0.361046	1.66508	-0.216151	0.566762	0.0447403	-0.124628	0.406849	9.99377e-15	0.439801	0.999947	0.999966	0.99992
Chd3	-0.301865	1.66455	-0.552096	-0.00680191	0.507342	-0.276239	0.502516	5.87558e-14	0.00906178	0.999947	0.999966	0.99992
Pard6g	0.374605	-1.66411	-0.0208409	-0.669032	0.0436052	-0.106054	0.470772	0.000937985		0.999947	0.999966	0.99992
Scd3	0.482369	-1.66367	-0.106723	-0.288342	-0.211476	-0.0113398	0.364319	0.0146838		0.999947	0.999966	0.99992
Tob2	0.177338	-1.66356	-0.0114936	-0.50048	0.402962	-0.389349	0.767597	6.94404e-09		0.999947	0.999966	0.99992
Tpm2	-0.462726	-0.978554	-0.11625	-0.0236967	-0.1518	-1.66346	0.405735	0.325061		0.999947	0.999966	2.78676e-10
Gm11549	-0.424039	1.66188	0.214397	0.229655	-0.562438	-0.181752	0.44236	0.00046808		0.999947	0.999966	0.99992
Spata13	-0.31075	1.66187	0.454849	-0.442708	0.255218	-0.0778126	0.537329	5.9816e-07		0.999947	0.999966	0.99992
Susd1	-0.362425	1.66074	-0.0158159	0.349276	0.246074	0.0255305	0.466273	0.0035021		0.999947	0.999966	0.99992
ENSMUSG00000102692	0.0284503	1.65554	-0.0312292	-0.160248	-0.228852	0.122062	0.972907	0.000161082		0.999947	0.999966	0.99992
C1ql3	-0.0843567	1.65182	-0.45092	0.40982	-0.62201	-0.0316633	0.911034	4.04965e-05		0.999947	0.999966	0.99992
ENSMUSG00000112075	-0.303528	1.65148	0.0892381	0.0630942	0.175135	0.024105	0.564433	0.0276072		0.999947	0.999966	0.99992
Vwa3a	-0.310071	1.65049	-0.238638	0.316703	0.043028	-0.083043	0.553296	0.0265394		0.999947	0.999966	0.99992
Prss12	-0.25635	1.65027	-0.010783	0.498954	-0.399831	-0.0690048	0.653595	0.00869127		0.999947	0.999966	0.99992
Nkain3	-0.00415208	1.64848	-0.303352	-0.108149	-0.431137	0.0335579	0.995686	0.000881115		0.999947	0.999966	0.99992
Dcc	-0.200843	1.64847	0.158292	0.0609455	-0.153791	0.053752	0.704282	7.56017e-08	0.719181	0.999947	0.999966	0.99992
Pcsk6	0.466747	-1.64706	-0.275229	-0.934257	0.0880282	-0.000851916	0.392274	5.37223e-06		0.999947	0.999966	0.99992
Aox4	-0.630458	1.64705	-0.208559	0.837638	0.497602	-0.0484871	0.239259	0.0116161		0.999947	0.999966	0.99992
Ppfia4	0.477408	-1.64701	-0.243188	-0.980405	-0.176885	-0.145483	0.361739	3.35805e-12	0.546064	0.974677	0.999966	0.99992
Vipr2	-0.31818	-0.0829552	-0.00950687	-0.602894	1.64701	-0.0619788	0.581952	0.976059		0.999947	0.00343178	0.99992
Rimbp2	-0.205745	1.64676	-0.498881	0.386293	-0.200471	-0.173371	0.691246	4.84471e-11	0.0400996	0.999947	0.999966	0.99992
Tmem179	-0.139849	1.64612	-0.126348	0.158091	-0.363394	0.0369417	0.802713	7.10313e-08	0.790256	0.999947	0.999966	0.99992
Pax6	0.230305	-1.6438	-0.144172	-1.54792	0.806173	-0.167029	0.717225	1.76215e-06		0.0255864	0.839877	0.99992
Tac1	0.0439382	1.43828	1.36898	-1.64191	-0.346115	0.0501492	0.957397	0.0075621		0.00938762	0.999966	0.99992
Synpr	-0.739636	1.46783	0.708143	-0.0553968	1.63988	-0.247848	0.0756984	2.05821e-09	0.00550478	0.999947	1.69905e-05	0.99992
Nr2f2	-0.128537	1.63521	-0.695938	-0.209205	0.369219	0.0587291	0.84639	1.46685e-06		0.999947	0.999966	0.99992
Rasgrf2	-0.350922	1.6342	-0.174564	0.765662	0.00135805	0.00799817	0.441705	2.13744e-12	0.574459	0.999947	0.999966	0.99992
Dnah7a	-0.140159	1.63379	-0.078646	0.423105	-0.730081	-0.031452	0.836586	0.00833131		0.999947	0.999966	0.99992
Rab37	0.14358	-1.15361	0.113454	-1.63243	0.920536	0.105838	0.840745	0.0470797		0.0182848	0.480631	0.99992
Shf	0.356546	-1.63166	-0.276784	-0.598598	-0.25004	-0.319122	0.509577	6.63454e-06		0.999947	0.999966	0.99992
Ptpn14	-0.464062	1.62999	-0.790326	0.380454	1.25949	-0.105384	0.378012	3.12487e-06		0.999947	0.0186934	0.99992
Pcdh19	-0.150696	1.62874	-0.379196	0.425008	-0.465408	-0.0261675	0.793155	1.67999e-09	0.245151	0.999947	0.999966	0.99992
Cdh13	-0.196967	1.62822	-0.27474	0.359159	-0.278311	-0.0410176	0.701617	8.71895e-08	0.462606	0.999947	0.999966	0.99992
Slco5a1	-0.450941	1.62817	0.429118	-0.812977	1.23521	-0.0106989	0.413131	0.000774045		0.999947	0.0772378	0.99992
Kank3	-0.408457	1.24175	-0.170163	-0.374851	1.62799	0.0334448	0.442981	0.00473243		0.999947	0.000629723	0.99992
St6galnac4	0.381848	-1.62777	-0.00532732	-0.692466	-0.106893	-0.170792	0.431182	6.12105e-07		0.999947	0.999966	0.99992
Lpp	0.320063	-1.62728	0.0947061	-0.469123	-0.0806963	-0.188411	0.506595	1.94997e-09		0.999947	0.999966	0.99992
Panx1	-0.339063	1.62637	0.0110994	-0.0701137	0.602886	0.0502179	0.46808	0.000568924		0.999947	0.999966	0.99992
Chst1	-0.351014	1.62497	-0.00202484	0.407717	-0.308885	-0.339997	0.433734	4.23819e-09	0.997162	0.999947	0.999966	0.99992
Prdm1	-0.494544	1.16626	0.0209218	-0.10761	1.62373	0.0313422	0.392274	0.224716		0.999947	0.00499542
Hrh3	-0.223613	1.62363	0.0162544	0.273675	-0.653356	-0.137623	0.670861	2.6185e-05		0.999947	0.999966	0.99992
Pdzrn4	-0.344596	1.62296	-0.217463	0.437997	-0.031776	-0.120914	0.469208	0.00295078		0.999947	0.999966	0.99992
Myt1	0.380538	-1.62266	-0.0770556	-0.832184	0.107968	-0.146868	0.444	1.75089e-09		0.999947	0.999966	0.99992
ENSMUSG00000114503	-0.431525	1.62253	-0.0420246	0.348809	0.356958	-0.0129424	0.396743	0.00474886		0.999947	0.999966	0.99992
Plk2	-0.473443	1.62236	0.171521	0.631663	-0.102408	-0.327455	0.303331	1.6491e-10	0.596943	0.999947	0.999966	0.99992
Thbs3	-0.0401918	1.62229	-0.343794	-0.133648	-0.0585493	0.0810656	0.958422	0.00186432		0.999947	0.999966	0.99992
Smarcd2	0.375953	-1.62226	0.0710537	-0.590013	-0.0800111	-0.0736306	0.441705	6.96866e-06		0.999947	0.999966	0.99992
ENSMUSG00000108832	0.751318	-1.62036	-0.172428	-0.603558	-0.111285	0.0617608	0.153052	0.0155716		0.999947	0.999966	0.99992
Kcnk3	0.447887	-1.62033	-0.086069	-0.814804	-0.144114	-0.05935	0.40003	4.84128e-06		0.999947	0.999966	0.99992
Lhx9	0.67129	-1.61916	-0.304179	-1.15037	-0.652225	0.0548889	0.246453	0.00912447		0.487979	0.999966	0.99992
Rasl10a	-0.114866	1.61872	-0.434022	0.400097	-0.470702	-0.0311031	0.868851	0.00940104		0.999947	0.999966	0.99992
Tpcn2	0.430576	-1.61723	0.00141973	-0.564899	-0.194538	-0.0181749	0.417799	0.000894594		0.999947	0.999966	0.99992
Pcdh8	-0.0774782	1.61468	-0.783631	0.191135	-0.235188	-0.0613624	0.911034	8.96137e-06		0.999947	0.999966	0.99992
4930412F12Rik	0.537775	-1.61244	-0.102836	-0.293972	-0.258687	0.0445075	0.335469	0.0214697		0.999947	0.999966	0.99992
Cdh18	0.399425	-1.61232	0.172906	-0.545146	-0.341092	-0.0626746	0.41441	1.23861e-06		0.999947	0.999966	0.99992
Htr1a	-0.214462	1.61128	-0.175802	0.26821	-0.215636	-0.0591764	0.708014	0.00043662		0.999947	0.999966	0.99992
Gabra2	-0.295946	1.61051	-0.147768	0.299583	0.157003	0.0163217	0.472927	3.79638e-11	0.680065	0.999947	0.999966	0.99992
Lrrtm1	-0.302575	1.61042	-0.0600844	0.286905	-0.115628	-0.139871	0.499909	7.1449e-07		0.999947	0.999966	0.99992
Rnf207	-0.219202	1.60959	0.0383471	-0.0462633	-0.0568409	0.0324673	0.696139	0.0128967		0.999947	0.999966	0.99992
Cx3cl1	-0.320826	1.60673	-0.103229	0.30578	0.0162516	-0.221372	0.454573	1.64492e-13	0.761091	0.999947	0.999966	0.99992
Ror1	0.195149	-1.60673	0.615294	-1.29511	0.0861431	-0.110794	0.769027	0.000728479		0.293859	0.999966	0.99992
Ntsr1	-0.0885373	1.60631	-0.421258	0.156172	-0.205546	-0.0329241	0.907085	0.0224095		0.999947	0.999966	0.99992
Ptpn5	-0.0568103	1.60583	0.104711	-0.00928343	-0.933846	-0.0199082	0.941189	9.49623e-08	0.795273	0.999947	0.167267	0.99992
Ccdc120	0.400735	-1.60181	-0.193347	-0.520613	-0.144979	-0.144985	0.432389	0.000339881		0.999947	0.999966	0.99992
Efna3	-0.106437	1.60105	-0.402578	0.440559	-0.18189	0.117172	0.874974	0.00314777		0.999947	0.999966	0.99992
Lhfp	0.312864	-1.60014	-0.0751092	-0.660194	0.295778	-0.103062	0.547458	7.81026e-07		0.999947	0.999966	0.99992
Prr7	-0.235908	1.59992	-0.280928	0.0632552	-0.0688816	-0.159892	0.651995	0.00240446		0.999947	0.999966	0.99992
Kcnmb1	0.376261	-1.59968	-0.0740142	-0.584255	0.185108	0.00635962	0.500452	0.0470399			0.999966	0.99992
Gabra3	-0.345864	1.59962	0.0832646	0.630541	-0.0756056	0.0623988	0.421146	2.30832e-09	0.849412	0.999947	0.999966	0.99992
Shisa8	-0.128569	-0.464199	-0.0221337	-1.59804	0.435624	-0.137151	0.857183	0.636235		0.0236982	0.999966	0.99992
Pde1a	-0.453346	1.59766	0.665982	0.916977	-1.12963	-0.434072	0.397128	6.00808e-10	0.0175471	0.752677	0.0718588	0.99992
Cntn2	0.581781	-1.59678	-0.107773	-0.782785	-0.224637	0.312482	0.16767	3.67543e-11	0.804157	0.999947	0.999966	0.99992
Cckbr	-0.187962	1.59649	-0.534029	0.451103	0.195706	0.01846	0.763323	0.00105082		0.999947	0.999966	0.99992
Lingo1	-0.161302	1.59634	-0.597618	0.682106	-0.637867	-0.192359	0.795434	2.11473e-11	0.0233394	0.999947	0.999966	0.99992
ENSMUSG00000112340	0.41278	-1.59519	0.199338	-0.472904	-0.367267	0.0177076	0.422292	0.00170479		0.999947	0.999966	0.99992
Pdyn	-0.0387842	1.59509	0.657272	-0.192441	-1.28658	-0.0934081	0.963785	0.0116867		0.999947	0.0716376	0.99992
Adcy5	0.00440755	1.59503	0.395946	-0.838535	-0.27616	-0.00915649	0.99562	4.71935e-10	0.10209	0.95926	0.999966	0.99992
Necab1	-0.365835	1.59398	-0.147434	0.617427	-0.0343769	-0.213753	0.432389	4.99301e-09	0.70235	0.999947	0.999966	0.99992
Mdga1	-0.344426	1.1665	-0.530875	-0.684634	1.59307	-0.141477	0.530882	0.000898875		0.999947	0.000309241	0.99992
Slc29a4	0.585992	-1.59212	-0.33685	-0.843232	-0.0372864	0.094185	0.286381	0.000772985		0.999947	0.999966	0.99992
Fam189a1	-0.253811	1.59177	-0.436295	0.489152	-0.362445	-0.244266	0.608221	2.26385e-07	0.20434	0.999947	0.999966	0.99992
Cdh7	0.342746	-1.59133	0.322555	-0.215079	-0.619205	-0.0571454	0.475681	1.13477e-06		0.999947	0.999966	0.99992
Cck	-0.306063	1.59033	-0.0311874	0.5631	-0.0882142	-0.315996	0.575335	2.4733e-07	0.949302	0.999947	0.999966	0.99992
Mal2	-0.198678	1.59021	-0.000777578	0.72128	-1.3529	-0.187481	0.749843	2.56247e-08	0.998469	0.999947	0.00593353	0.99992
Lrrtm4	-0.330067	1.58899	0.186355	0.487662	0.196072	0.240997	0.484839	4.57287e-06		0.999947	0.999966	0.99992
Dach1	0.340616	-0.71964	0.27131	-1.58708	-0.30254	-0.0523035	0.511708	0.23638		0.0175386	0.999966	0.99992
Zfp395	0.364282	-1.58615	-0.0131913	-0.630761	0.113929	-0.0507192	0.474444	0.000391211		0.999947	0.999966	0.99992
Pde2a	-0.263173	1.58515	-0.0699782	0.210129	-0.322459	-0.0983364	0.600669	0.00573401		0.999947	0.999966	0.99992
Fscn1	-0.345828	1.58509	-0.0561785	0.0535339	0.563238	-0.0145011	0.425704	1.88755e-10	0.897437	0.999947	0.999966	0.99992
Elfn2	-0.191675	1.58395	-0.579584	0.188505	0.0277319	-0.109485	0.711152	8.0367e-11	0.0263343	0.999947	0.999966	0.99992
ENSMUSG00000087079	-0.602834	1.58019	0.276322	0.642949	0.246396	-0.0334812	0.199329	0.0137934		0.999947	0.999966	0.99992
3632454L22Rik	0.44778	-1.57895	0.121292	-0.236002	-0.534431	0.0439117	0.406639	0.0130951		0.999947	0.999966	0.99992
Mylpf	-0.475912	0.0701828	-0.0327537	0.0679541	0.0288294	-1.57873	0.228212					6.23916e-11
Rtn4rl2	-0.180588	1.57871	-0.675831	0.429492	-0.0108752	-0.120218	0.78551	0.00140407		0.999947	0.999966	0.99992
Ccdc88b	-0.200802	1.57851	-0.110034	-0.167295	0.240654	0.013275	0.744705	0.0401782		0.999947	0.999966	0.99992
Nkain2	-0.342587	1.57787	0.160212	0.373301	0.0835322	0.0718166	0.418929	5.20957e-07		0.999947	0.999966	0.99992
Aldh1l2	0.603895	-1.57589	-0.0470779	-0.722921	-0.15467	0.224655	0.255263	0.00280909		0.999947	0.999966	0.99992
Mtss1	0.491331	-1.57452	-0.519959	-0.764599	0.0489997	0.0363182	0.340944	7.31502e-08		0.999947	0.999966	0.99992
Ret	0.685477	-1.57367	-0.00296537	-1.22923	-0.182748	0.47585	0.17234	0.00210636		0.374168	0.999966	0.99992
ENSMUSG00000116881	-0.528523	1.573	0.410115	0.68587	0.0727884	-0.0550454	0.257499	0.000166757		0.999947	0.999966	0.99992
Dusp18	-0.312557	1.57289	-0.298024	0.460901	0.0392412	-0.071674	0.49238	0.000495551		0.999947	0.999966	0.99992
Tll1	0.247156	-1.57128	-0.00140951	-1.29875	0.810785	0.00141929	0.690567	0.000136481		0.293859	0.851211	0.99992
ENSMUSG00000107134	0.270382	-1.56928	-0.0426701	-0.340467	-0.0215757	-0.178964	0.625286	0.00070014		0.999947	0.999966	0.99992
Plxnd1	-0.253375	1.56906	-0.353637	0.685829	-0.530706	-0.198095	0.627362	6.9835e-10	0.500126	0.999947	0.999966	0.99992
Rab26	-0.385196	1.56836	0.0667367	-0.0789454	0.16506	-0.132572	0.397128	0.000187878		0.999947	0.999966	0.99992
Klf16	-0.293082	1.56705	-0.415987	-0.0431015	0.613866	-0.105705	0.552086	0.000129064		0.999947	0.999966	0.99992
ENSMUSG00000112295	0.370567	-1.56398	0.37601	-0.553475	-0.399216	0.00583859	0.46464	0.000193939		0.999947	0.999966	0.99992
Pnma2	-0.119754	1.56386	-0.264794	0.473347	-0.757575	-0.00621109	0.850032	2.72681e-06	0.507285	0.999947	0.731158	0.99992
Pde11a	0.00348408	1.56318	-0.370364	-0.161818	-0.0760022	0.117049	0.99631	0.00582623		0.999947	0.999966	0.99992
Nptxr	-0.229376	1.56232	-0.542218	0.54473	-0.553416	-0.677183	0.694882	2.78994e-11	0.233517	0.999947	0.999966	0.171873
Ptprr	0.374093	-1.56184	-0.116358	-0.356898	-0.181163	-0.0506243	0.462115	1.13477e-06		0.999947	0.999966	0.99992
Hydin	-0.568245	1.56122	-0.168149	0.135809	0.75907	-0.106983	0.292323	0.028619		0.999947	0.999966	0.99992
Tmem229b	0.353731	-1.56028	-0.0138408	-0.543376	0.0853012	-0.0394573	0.444058	6.2188e-07		0.999947	0.999966	0.99992
Cacnb3	-0.434871	1.55965	-0.379429	0.239106	0.58666	-0.416064	0.353949	2.90683e-09	0.233517	0.999947	0.999966	0.99992
ENSMUSG00000109370	-0.435854	1.5574	0.115806	0.212171	0.396757	-0.0515871	0.323729	0.000118446		0.999947	0.999966	0.99992
Ccdc28b	0.288306	-1.55623	0.172652	-0.346309	-0.149997	-0.0721481	0.591195	0.00162325		0.999947	0.999966	0.99992
Kif13a	0.56368	-1.55615	-0.291007	-0.673196	-0.315985	0.0564861	0.199329	3.88323e-08		0.999947	0.999966	0.99992
Robo2	-0.483505	1.55582	0.108622	0.361327	0.779053	0.0544924	0.281596	6.8114e-12	0.761091	0.999947	0.364435	0.99992
Gpr63	0.377641	-1.55557	0.0849535	-0.693187	-0.145537	-0.0892857	0.469588	0.000316939		0.999947	0.999966	0.99992
ENSMUSG00000087881	-0.586128	1.55468	0.708429	0.170853	0.68343	0.0345327	0.160902	3.1518e-05		0.999947	0.999966	0.99992
Sowahb	0.345274	-1.55465	-0.258905	-0.0157974	-0.122603	-0.053342	0.51339	0.000386004		0.999947	0.999966	0.99992
Sgcd	-0.292055	1.55308	-0.02882	0.255476	0.165413	0.0438829	0.547788	0.00102128		0.999947	0.999966	0.99992
4930428E07Rik	-0.27312	1.55268	0.203083	-0.130934	0.22762	0.000375001	0.61793	0.0232849		0.999947	0.999966	0.99992
Etv1	0.332657	-1.5479	-0.233296	-0.768175	0.059625	-0.158343	0.537329	1.92408e-11	0.535951	0.999947	0.999966	0.99992
Tcf7l2	0.513783	-1.5475	9.46961e-05	-0.848497	-0.756731	-0.0155877	0.332525	4.2841e-05		0.999947	0.674343	0.99992
Kcng2	-0.36999	1.54617	-0.0269773	-0.0659562	0.26871	-0.0635873	0.462711	0.0182542		0.999947	0.999966	0.99992
Il1rapl2	-0.295371	1.54552	-0.0420493	0.4193	-0.00299707	-0.00869195	0.578236	0.0177469		0.999947	0.999966	0.99992
Ttyh2	0.492078	-1.54513	0.207194	-0.839712	0.0559881	0.463568	0.325491	6.76261e-06		0.999947	0.999966	0.99992
Syt9	0.502894	-1.54393	-0.308021	-0.934803	-0.379138	-0.185487	0.354052	0.00063657		0.999947	0.999966	0.99992
Mpp3	0.393948	-1.5421	-0.337144	-0.526807	-0.169067	-0.253953	0.412358	2.62132e-09		0.999947	0.999966	0.99992
Mpp7	0.340395	-1.39533	1.0739	-1.54147	-0.733276	0.0305898	0.553924	0.0968023		0.0175386	0.891277	0.99992
Ryr1	-0.127378	-0.952723	-0.373206	-1.54057	0.651663	-1.30038	0.858445	0.00977645		0.0175386	0.999966	1.36854e-05
Fzd1	0.420539	-1.54036	-0.0865702	-0.365438	-0.291091	-0.0480977	0.370233	2.65345e-06		0.999947	0.999966	0.99992
ENSMUSG00000109625	-0.373077	1.5385	0.248469	0.734247	-0.388816	0.00928567	0.41612	2.55655e-05		0.999947	0.999966	0.99992
Spry3	0.392627	-1.53716	0.238094	-0.376393	-0.413957	0.0242231	0.421146	0.000660498		0.999947	0.999966	0.99992
ENSMUSG00000103834	-0.185218	-0.208554	-0.14572	-0.664402	1.53707	-0.00993919	0.781318	0.910836		0.999947	0.00781048	0.99992
Gm13889	-0.327942	0.757966	-0.12854	-0.551474	1.537	-0.0176463	0.547458	0.264905		0.999947	0.00282034	0.99992
ENSMUSG00000076281	-0.470957	1.53388	-0.527166	0.426662	0.788173	-0.138342	0.397128	0.0168189		0.999947	0.999966	0.99992
Diras2	0.468431	-1.53364	-0.387224	-0.559097	-0.240494	-0.226851	0.355602	4.40536e-12	0.165398	0.999947	0.999966	0.99992
Abi3bp	-0.734436	1.3416	0.61179	0.0645646	1.53195	-0.0423906	0.153052	0.136958		0.999947	0.00456077	0.99992
Sstr2	-0.0770228	1.53177	-0.356123	0.441421	-0.79157	-0.0858904	0.920446	0.01641		0.999947	0.999966	0.99992
Vip	-0.441688	1.52537	0.38611	0.261809	-0.20695	-0.0976029	0.421146	0.00262486		0.999947	0.999966	0.99992
Gpr68	0.677728	-1.52169	-0.409171	-0.587267	-0.75411	-0.0330856	0.138687	0.000674036		0.999947	0.999966	0.99992
Lrriq1	-0.571554	1.5211	0.135576	0.584329	0.0568002	-0.0871014	0.199329	0.0327016		0.999947	0.999966	0.99992
Inhba	-0.24877	1.52012	-0.230829	-0.16169	0.903522	0.166534	0.655361	0.000573985		0.999947	0.381986	0.99992
Sema3e	-0.295714	1.51934	0.222042	-0.352468	0.689117	0.0351016	0.564246	2.55904e-05		0.999947	0.950879	0.99992
Kcnn3	-0.248999	1.51897	0.198917	-0.0265974	-0.144989	-0.161375	0.61793	4.87451e-06		0.999947	0.999966	0.99992
Tenm4	-0.306043	1.51806	-0.440464	0.378493	0.313803	-0.0736903	0.473595	1.32466e-12	0.0571713	0.999947	0.999966	0.99992
Nsg2	-0.314867	1.51751	-0.146612	0.261226	0.042659	-0.217782	0.430608	2.99653e-12	0.646796	0.999947	0.999966	0.99992
Tspan11	0.274482	-1.51702	-0.130136	0.275117	-0.582663	-0.112366	0.623774	0.0173683		0.999947	0.999966	0.99992
Pdk1	-0.411431	1.51677	0.191306	0.547487	-0.152044	-0.12	0.329833	2.37258e-07	0.636856	0.999947	0.999966	0.99992
ENSMUSG00000106212	-0.298533	1.51519	-0.113826	0.25387	0.273435	0.0298557	0.566129	0.0401281		0.999947	0.999966	0.99992
Acan	-0.270783	1.51506	-0.0838949	-0.227441	1.01898	0.137238	0.646821	0.0201862		0.999947	0.353131	0.99992
Kalrn	-0.337678	1.5131	-0.213762	0.446813	0.0430822	-0.304263	0.476149	1.25294e-13	0.42038	0.999947	0.999966	0.99992
Grem2	-0.0780814	1.51307	-0.276647	0.668278	-0.925004	0.0802274	0.916599	0.00112114		0.999947	0.45571	0.99992
Rnf182	0.500379	-1.51273	-0.258756	-0.46357	-0.293306	-0.0207794	0.313099	0.000226591		0.999947	0.999966	0.99992
ENSMUSG00000084399	0.218036	-1.51271	-0.00917429	-0.457653	0.264403	-0.121961	0.727511	0.0203392		0.999947	0.999966	0.99992
ENSMUSG00000109203	-0.200246	-0.209266	-0.228566	-0.539496	1.51246	-0.061826	0.759579	0.914105		0.999947	0.0121446	0.99992
Sstr4	-0.271327	1.51172	-0.045313	0.289486	-0.268264	-0.143814	0.61793	0.00984951		0.999947	0.999966	0.99992
Galnt15	0.20049	-1.51153	0.193478	-0.487661	0.0870361	-0.133038	0.744705	0.000314787		0.999947	0.999966	0.99992
Sned1	0.628646	-1.50871	-0.442759	-0.41788	-0.294483	0.190784	0.140676	8.99026e-05		0.999947	0.999966	0.99992
ENSMUSG00000113309	-0.241968	1.5085	0.0179946	0.271711	-0.426528	-0.0499708	0.684854	0.0453524		0.999947	0.999966
Serpina3n	-0.42305	1.50593	0.38797	-0.170775	0.305842	-0.052619	0.405735	2.54021e-07		0.999947	0.999966	0.99992
Hsd11b1	0.405837	-1.5058	0.146477	-0.499723	-0.305866	-0.0056491	0.444537	0.0330736		0.999947	0.999966	0.99992
Rasl11b	-0.450069	1.50502	-0.245347	0.070112	1.41431	-0.0569669	0.406639	2.34039e-05		0.999947	0.0164791	0.99992
Npr3	-0.301908	1.50435	-0.219255	0.193643	-0.0562258	-0.180438	0.538568	0.000900822		0.999947	0.999966	0.99992
Nexmif	-0.264782	1.50431	-0.092544	0.338992	-0.0249987	0.0184208	0.527015	5.30509e-08	0.841845	0.999947	0.999966	0.99992
Metrn	0.561042	-1.5037	-0.179425	-0.656851	0.11547	0.270742	0.32518	0.0151346		0.999947	0.999966	0.99992
Kcnq5	-0.319154	1.50258	0.136054	0.461357	-0.321832	-0.189613	0.503224	1.08388e-06	0.726465	0.999947	0.999966	0.99992
Fmo1	-0.498715	1.50205	0.0805012	0.247495	0.469579	-0.0708226	0.32359	0.00841528		0.999947	0.999966	0.99992
Tle2	0.415516	-1.50172	-0.569455	-0.875004	0.229444	-0.0806388	0.425704	2.60268e-06		0.999947	0.999966	0.99992
Efcab6	-0.312836	1.50114	-0.25681	1.02872	-0.479365	-0.0641277	0.579344	0.0086795		0.87099	0.999966	0.99992
Kit	0.343848	-1.50066	-0.222781	-0.373069	-0.0227157	-0.0890374	0.481801	1.15758e-08		0.999947	0.999966	0.99992
Myh2	-0.717659	-0.0304611	0.079925	0.225429	-0.254249	-1.49956	0.124917					1.38207e-09
Zeb2	-0.358125	1.49911	-0.161547	0.0200097	1.14736	0.244552	0.470772	1.43759e-12	0.618875	0.999947	0.0110682	0.99992
Tenm3	-0.341969	1.49909	-0.491282	0.315186	0.768713	0.0225571	0.470772	4.188e-11	0.03925	0.999947	0.403551	0.99992
ENSMUSG00000113680	-0.190842	1.49837	-0.157563	0.166785	0.279633	0.0577713	0.764968	0.0217871		0.999947	0.999966	0.99992
Agap2	-0.324883	1.49822	-0.381323	0.0156751	0.331148	-0.502914	0.444853	7.74468e-13	0.122312	0.999947	0.999966	0.99992
Iqgap2	-0.297822	1.49809	0.316207	0.000387529	-0.255283	-0.251473	0.565851	4.78378e-06		0.999947	0.999966	0.99992
ENSMUSG00000115867	-0.561619	1.49513	0.217804	0.435605	0.216445	0.0020563	0.309098	0.0485674		0.999947	0.999966	0.99992
Dusp16	0.275138	-1.49508	0.168538	-0.472242	0.11386	-0.0652922	0.575939	7.63104e-06		0.999947	0.999966	0.99992
Smg1	0.311291	-1.4947	0.106482	-0.315582	-0.254572	-0.206775	0.490151	7.09093e-14	0.746987	0.999947	0.999966	0.99992
F830016B08Rik	-0.545274	1.49445	0.126371	0.0186504	0.676484	-0.19002	0.341697	0.000415751		0.999947	0.979338	0.99992
Rnf165	-0.249275	1.49415	-0.561008	0.275748	0.129298	-0.137323	0.594263	1.39038e-07	0.0568518	0.999947	0.999966	0.99992
Prkar2b	-0.195962	1.4941	-0.094245	0.377815	-0.450612	-0.079492	0.705028	4.49556e-06	0.857171	0.999947	0.999966	0.99992
ENSMUSG00000113073	-0.416202	1.10356	0.206265	-0.513464	1.49368	0.00634148	0.425704	0.0096839		0.999947	0.00146071	0.99992
Faap20	0.407528	-1.49313	-0.0370016	-0.632465	-0.300068	-0.136109	0.430608	0.00713125		0.999947	0.999966	0.99992
Fam13a	0.354346	-1.49263	0.0899169	-0.379195	-0.188004	-0.0317768	0.443649	1.89163e-05		0.999947	0.999966	0.99992
Slc44a5	-0.118465	1.49117	-0.251927	-0.190435	-0.0043209	0.0140308	0.837867	0.000843183		0.999947	0.999966	0.99992
Fhl2	-0.385306	1.4898	0.0795429	0.458758	-0.200905	-0.170622	0.433731	0.00225612		0.999947	0.999966	0.99992
Bmf	0.423093	-1.48917	-0.0701922	-0.437561	-0.129882	-0.0295755	0.434961	0.0477459		0.999947	0.999966	0.99992
Celf6	-0.0806813	1.48859	-0.330457	0.143409	-0.283865	0.00265771	0.908283	0.00115125		0.999947	0.999966	0.99992
Timp2	-0.177447	1.48851	-0.459461	0.143958	0.148585	0.0617988	0.717791	8.30514e-11	0.0722391	0.999947	0.999966	0.99992
Ppp1r1a	-0.334373	1.48589	0.0961566	0.315414	-0.0960397	-0.0668314	0.425704	0.000710297		0.999947	0.999966	0.99992
ENSMUSG00000107577	0.568733	-1.48522	0.00496718	-0.507995	-0.0911891	0.22042	0.309098	0.0233899		0.999947	0.999966	0.99992
Smpd3	-0.185612	1.48519	0.216515	-0.113504	-0.67986	-0.231603	0.733499	3.71604e-06	0.570598	0.999947	0.999966	0.99992
ENSMUSG00000108920	-0.450014	1.48427	0.318078	0.356244	0.235285	-0.00414119	0.329833	0.00157677		0.999947	0.999966	0.99992
Plppr5	-0.428576	1.48363	-0.0852038	0.162661	0.80439	-0.00112735	0.340945	3.31054e-06		0.999947	0.478311	0.99992
Abca7	0.378747	-1.48353	-0.0919264	-0.621266	0.0412021	-0.0482306	0.419638	2.11518e-06		0.999947	0.999966	0.99992
Syne2	0.262033	-1.48325	-0.217148	-0.75905	0.36655	-0.292153	0.61793	1.48959e-08		0.999947	0.999966	0.99992
Tbc1d4	0.286489	-1.48166	0.272766	-0.845408	0.211482	-0.0576081	0.5783	5.78298e-06		0.999947	0.999966	0.99992
Gm31763	0.417754	-1.48104	0.0846371	-0.194901	-0.19691	0.104295	0.430608	0.0470095		0.999947	0.999966	0.99992
ENSMUSG00000103825	-0.453379	1.48005	-0.173037	0.39098	0.271554	-0.0540048	0.39565	0.0336845		0.999947	0.999966	0.99992
Mx1	-0.384256	1.47981	0.117223	-0.327851	0.590847	-0.337936	0.472927	4.48457e-06	0.616156	0.999947	0.999966	0.99992
ENSMUSG00000103976	-0.337354	0.39644	0.100719	-0.472799	1.4765	-0.056187	0.499249	0.505436		0.999947	0.000645376	0.99992
Kctd4	-0.181844	1.47627	-0.257768	0.173089	-0.0095903	0.0208822	0.71413	0.000376828		0.999947	0.999966	0.99992
ENSMUSG00000115783	-0.0991129	1.47616	-0.0831853	0.558869	-0.464614	-0.0170798	0.884752	7.29368e-10	0.900399	0.999947	0.999966	0.99992
Inpp5j	-0.121289	-0.214209	-0.105544	-1.08651	1.47467	-0.0342221	0.857528	0.754318		0.33243	0.000718813	0.99992
Chn1	-0.260787	1.47328	0.357325	0.634691	-0.918005	0.00569719	0.61793	3.25419e-09	0.138352	0.999947	0.167054	0.99992
Rxfp1	-0.355569	1.47233	-0.239264	0.463521	-0.047213	-0.188959	0.476775	0.00477625		0.999947	0.999966	0.99992
3110035E14Rik	-0.25121	1.47218	0.121363	0.835504	-0.319677	-0.203753	0.671061	8.68233e-08	0.756988	0.999947	0.999966	0.99992
Cacng3	-0.255926	1.47168	-0.223398	0.534167	-0.393199	-0.213463	0.60614	2.72894e-05	0.571847	0.999947	0.999966	0.99992
Nr4a1	-0.596101	0.486396	0.129786	0.679856	1.47136	-0.200244	0.251963	0.315409		0.999947	0.00474819	0.99992
ENSMUSG00000107996	-0.282985	1.47123	0.0340193	0.358864	0.168033	0.0953595	0.56673	0.00188043		0.999947	0.999966	0.99992
Smoc2	-0.29369	1.47034	-0.171635	0.667143	-0.331898	-0.0585811	0.588609	0.00897173		0.999947	0.999966	0.99992
Cgnl1	0.367542	-1.4703	-0.0967032	-0.806709	0.418909	0.141366	0.452856	6.05439e-06		0.999947	0.999966	0.99992
Psd2	0.645366	-1.47013	-0.394846	-0.808288	-0.50754	0.107023	0.152058	7.6528e-06		0.999947	0.999966	0.99992
ENSMUSG00000097452	-0.189039	1.46964	0.0104241	0.464788	-0.415329	0.00234438	0.765289	0.0219825		0.999947	0.999966	0.99992
ENSMUSG00000110928	0.267841	-1.46947	-0.226784	-0.0615803	0.0105659	-0.10885	0.600669	0.000212803		0.999947	0.999966	0.99992
Col11a2	-0.514862	1.46596	0.262463	0.0108778	0.0296516	-0.280846	0.345679	3.57326e-06	0.439153	0.999947	0.999966	0.99992
Rasl10b	-0.280649	1.46595	-0.165859	-0.16171	0.488674	-0.0988558	0.509577	3.43093e-10	0.669054	0.999947	0.999966	0.99992
1700003E16Rik	-0.311169	1.46305	-0.0605984	0.120757	-0.180218	-0.176928	0.5134	0.0106437		0.999947	0.999966	0.99992
Plppr4	-0.36536	1.46243	-0.21902	0.237336	0.354318	-0.219648	0.361739	9.77886e-11	0.440285	0.999947	0.999966	0.99992
Kcnh5	-0.413315	1.4614	-0.0788694	0.272778	0.472556	0.016222	0.421146	6.40593e-06	0.861842	0.999947	0.999966	0.99992
Synpo	-0.393578	1.46113	-0.196711	0.323715	0.0924162	-0.507204	0.393142	5.77618e-09	0.548064	0.999947	0.999966	0.99992
ENSMUSG00000097109	-0.259283	1.4608	-0.0386733	0.33497	-0.313831	-0.0664957	0.620336	0.00831095		0.999947	0.999966	0.99992
Mtfp1	-0.329508	1.45944	-0.25073	0.327132	0.203219	-0.0683107	0.427898	8.67216e-05		0.999947	0.999966	0.99992
ENSMUSG00000109239	-0.506861	1.45858	0.522129	0.375363	0.398186	0.00200448	0.239515	3.71604e-06		0.999947	0.999966	0.99992
ENSMUSG00000087531	-0.128566	1.45821	-0.149559	0.235742	-0.212214	0.0343143	0.845011	0.0472231		0.999947	0.999966	0.99992
Ocln	0.221736	-1.45818	0.120183	-0.252232	0.0362738	-0.0891858	0.701291	0.00405741		0.999947	0.999966	0.99992
Sorcs2	-0.202929	1.45797	-0.279239	-0.27629	0.463248	-0.0279873	0.697028	1.40543e-06		0.999947	0.999966	0.99992
Gm15735	0.439383	-1.45686	-0.184783	-0.463175	0.118845	0.0709607	0.405735	0.00989316		0.999947	0.999966	0.99992
ENSMUSG00000115472	0.494655	-1.4557	0.0400041	-0.437926	-0.496738	0.00908535	0.368298	0.03979		0.999947	0.999966	0.99992
ENSMUSG00000109006	-0.185338	1.45488	0.0120969	0.71558	-1.05907	-0.0808725	0.759074	0.000266104		0.999947	0.133378	0.99992
ENSMUSG00000102257	0.5404	-1.45434	-0.23597	-0.568106	-0.0814309	-0.0268661	0.309098	0.039655		0.999947	0.999966	0.99992
Ankrd6	-0.301794	1.45387	-0.291234	0.00336099	0.783499	0.0702472	0.523978	6.63454e-06		0.999947	0.535235	0.99992
Gng13	0.295907	-1.45013	-0.0380069	-0.397116	0.0141421	-0.000786598	0.615273	0.0420897		0.999947	0.999966	0.99992
Ksr1	-0.304083	1.44937	-0.215876	-0.38435	0.858947	-0.117028	0.5425	2.04779e-07		0.999947	0.311906	0.99992
4933412E12Rik	-0.578996	1.44832	0.599615	0.0876191	0.143562	-0.0639201	0.285045	0.0439968		0.999947	0.999966	0.99992
Nsmf	-0.156176	1.44718	-0.423868	0.192117	-0.220828	-0.115055	0.765188	3.77364e-10	0.0884992	0.999947	0.999966	0.99992
Ttll5	0.480626	-1.44573	-0.239532	-0.494772	-0.190878	0.0896971	0.272842	4.8e-08		0.999947	0.999966	0.99992
Phactr1	-0.16602	1.4448	0.106905	0.155983	-0.753947	-0.195274	0.753748	3.84828e-09	0.74864	0.999947	0.409492	0.99992
Ntn1	0.309202	-1.44428	-0.0122359	-0.99672	0.183842	-0.168269	0.578207	0.000440367		0.999947	0.999966	0.99992
ENSMUSG00000108088	-0.347105	1.44417	0.235799	0.338632	0.181433	0.108998	0.430608	0.00318237		0.999947	0.999966	0.99992
Chn1os3	0.0110699	1.44341	0.177405	0.599532	-0.338948	0.263727	0.990524	0.0402677		0.999947	0.999966	0.99992
1700123L14Rik	-0.296224	1.4415	-0.173212	1.07896	-0.376341	0.0620353	0.594263	0.0209201		0.752677	0.999966	0.99992
6430584L05Rik	-0.242918	1.44087	0.0730875	0.536338	-0.573957	-0.0340631	0.669293	0.0495241		0.999947	0.999966	0.99992
Tmtc4	0.346202	-1.44067	-0.128845	-0.540573	0.135733	-0.0604662	0.462115	6.19573e-06		0.999947	0.999966	0.99992
ENSMUSG00000103780	-0.428303	0.743891	-0.0685777	-0.268267	1.44012	-0.123817	0.399935	0.138946		0.999947	0.00317649	0.99992
Vstm2b	-0.14149	1.43977	-0.281807	0.253511	-0.363671	-0.0425523	0.808335	0.00237577		0.999947	0.999966	0.99992
Cdk5rap2	0.339241	-1.43938	-0.04289	-0.440531	0.129208	0.00343777	0.430608	3.68594e-06		0.999947	0.999966	0.99992
ENSMUSG00000102963	0.62078	-1.43807	0.116996	-0.829845	-0.756296	0.0495364	0.199329	0.0115091		0.999947	0.999966	0.99992
ENSMUSG00000110282	0.448913	-1.4376	-0.248173	-0.756858	0.280526	0.0395171	0.39565	0.00803834		0.999947	0.999966	0.99992
Ggact	0.390287	-1.43734	-0.072144	-0.405432	-0.198555	-0.052397	0.413131	0.00034864		0.999947	0.999966	0.99992
Slco4a1	0.319176	-1.43721	0.213601	-0.344017	-0.393771	-0.0330401	0.564246	0.0288246		0.999947	0.999966	0.99992
Gprin3	0.135858	-0.437702	0.923548	-0.733012	-1.4362	-0.272583	0.842193	0.508854	0.001772	0.999947	0.00653225	0.99992
Wnt7b	-0.155822	1.43542	-0.57958	0.40547	-0.235229	-0.0876385	0.797509	0.00636598		0.999947	0.999966	0.99992
ENSMUSG00000114709	0.394622	-1.43363	-0.0939658	-0.548666	0.0217429	-0.0373252	0.470772	0.0408803		0.999947	0.999966	0.99992
ENSMUSG00000112367	-0.335531	1.43357	0.284893	0.133071	-0.0609312	-0.0692365	0.458001	0.00955442		0.999947	0.999966	0.99992
Cdc14b	0.277695	-1.43338	0.18124	-0.334104	-0.055093	-0.0612442	0.552792	3.24938e-05		0.999947	0.999966	0.99992
Plekha4	-0.540132	1.43272	0.657163	-0.330107	0.659313	-0.179367	0.340945	0.00454165		0.999947	0.999966	0.99992
ENSMUSG00000117943	-0.268393	1.43246	0.195323	0.738838	-0.912713	-0.0501761	0.608245	6.0227e-05	0.646233	0.999947	0.346589	0.99992
ENSMUSG00000103992	-0.268536	1.43022	-0.00570457	0.521653	-0.351796	-0.0523696	0.625216	0.0417992		0.999947	0.999966	0.99992
Stxbp6	-0.276562	1.42991	-0.505311	0.153038	0.917623	0.146407	0.594263	1.63027e-06	0.114722	0.999947	0.160017	0.99992
Rpp25	-0.265047	1.42931	-0.25204	-0.250115	0.936227	0.0248617	0.647049	0.0371076		0.999947	0.537656	0.99992
Kctd16	-0.149549	1.42784	-0.182515	0.781586	-1.05965	0.0774747	0.811941	1.41872e-05	0.662836	0.999947	0.104921	0.99992
ENSMUSG00000117286	-0.0486545	1.42701	-0.163126	0.378149	-0.858357	0.0545101	0.951142	9.97719e-05		0.999947	0.387408	0.99992
Vstm2a	-0.252472	1.42569	0.0555246	0.347319	-0.147189	0.0396391	0.553298	3.69299e-07	0.906881	0.999947	0.999966	0.99992
Dnah5	-0.229035	1.42506	-0.434172	0.603908	-0.456639	-0.168452	0.686715	0.0172389		0.999947	0.999966	0.99992
Slit2	-0.0452901	1.42471	-0.38042	0.751788	-1.09388	0.101983	0.954246	4.94484e-06	0.244969	0.999947	0.0525606	0.99992
Cecr2	0.265073	-1.42404	0.0986754	-0.819513	0.268915	-0.146153	0.618785	5.11816e-05		0.999947	0.999966	0.99992
Nlrp5-ps	-0.190902	1.42323	-0.131963	0.688646	-0.345118	0.0630795	0.748975	0.0283103		0.999947	0.999966	0.99992
ENSMUSG00000113701	-0.124658	1.42307	0.00363524	0.13493	-0.639311	-0.035061	0.844668	0.0120236		0.999947	0.999966	0.99992
ENSMUSG00000105700	0.412304	-1.42079	-0.0573947	-0.109808	-0.996814	-0.075508	0.411918	2.53707e-05		0.999947	0.336692	0.99992
Oaf	-0.369051	1.42069	-0.0167155	0.286362	0.3426	0.0397843	0.421146	0.0218385		0.999947	0.999966	0.99992
Fosb	-0.443424	1.06786	-0.476145	0.463019	1.42012	0.0381042	0.411057	0.0722419		0.999947	0.0118616	0.99992
Khdrbs3	-0.212303	1.42011	-0.107037	0.460318	-0.553409	-0.219026	0.706891	4.81072e-06	0.793142	0.999947	0.999966	0.99992
ENSMUSG00000116809	-0.454652	1.41912	0.436326	0.657569	-0.0882063	-0.0120983	0.313099	3.89374e-05	0.174364	0.999947	0.999966	0.99992
ENSMUSG00000104116	0.255513	-1.41757	0.37672	-0.234157	-0.142034	0.0549491	0.637244	0.0165673		0.999947	0.999966	0.99992
Zfp618	-0.271302	1.41602	-0.0230152	0.0831499	0.256564	0.0252246	0.581064	0.00204274		0.999947	0.999966	0.99992
Kcnc2	-0.225741	1.41579	0.126003	0.511177	-0.415532	0.0419177	0.672325	1.30135e-07	0.74142	0.999947	0.999966	0.99992
Syndig1	0.373565	-1.4154	0.286274	-0.260782	-0.680943	0.0260985	0.439022	0.00157416		0.999947	0.999966	0.99992
ENSMUSG00000102441	0.443363	-1.41498	-0.298314	-0.32395	0.0463685	-0.0140919	0.398988	0.0402328		0.999947	0.999966	0.99992
ENSMUSG00000108819	-0.560994	1.41415	0.418033	0.527851	0.26669	-0.0849636	0.138687	0.00059839		0.999947	0.999966	0.99992
Flt3	0.426731	-1.41409	0.014278	-0.123638	-0.34579	0.143236	0.349976	0.00185525		0.999947	0.999966	0.99992
Il34	-0.328492	1.4131	-0.171259	0.315169	0.0711495	-0.110565	0.438593	0.000780818		0.999947	0.999966	0.99992
Trank1	-0.339023	1.41229	-0.0398124	0.279407	0.0253497	-0.256494	0.399691	3.48621e-12	0.912375	0.999947	0.999966	0.99992
Kcnb1	-0.307251	1.41222	-0.308726	0.512606	0.104302	-0.154078	0.514001	3.53667e-10	0.206018	0.999947	0.999966	0.99992
Bmp1	0.287264	-1.41203	-0.466499	-0.45999	0.252855	-0.152107	0.585285	1.69058e-07		0.999947	0.999966	0.99992
ENSMUSG00000106539	0.397955	-1.41112	0.0471495	-0.0315348	-0.820518	0.0321362	0.441705	0.00634063		0.999947	0.972093	0.99992
Adamts16	0.664924	-1.40924	-0.299503	-0.605431	-0.232028	0.0307447	0.138687	0.0398477		0.999947	0.999966	0.99992
43717	-0.287821	1.40845	-0.368503	0.436233	0.104431	-0.0982494	0.537573	6.37109e-06		0.999947	0.999966	0.99992
Arl4c	0.521097	-1.40784	-0.447069	-0.316534	-0.488006	-0.0271655	0.199329	2.38543e-06		0.999947	0.999966	0.99992
Tmem215	-0.361855	1.40636	-0.247651	0.988612	-0.166612	0.0208846	0.50114	0.0317376		0.999947	0.999966	0.99992
Syt12	0.535867	-1.40607	-0.276599	-0.661562	-0.190849	0.101481	0.296913	0.000373585		0.999947	0.999966	0.99992
Btg2	-0.848315	-0.0268709	0.95234	0.684584	1.40494	-0.394917	0.00591008	0.991497		0.999947	0.00528484	0.99992
Snrk	0.320703	-1.40449	-0.0228257	-0.662508	0.161409	-0.0884072	0.492482	1.1496e-09	0.964602	0.999947	0.999966	0.99992
Grip2	-0.234408	1.40427	-0.489661	-0.513717	1.28039	0.138543	0.698279	3.19068e-05		0.999947	0.00653225	0.99992
Col11a1	-0.144258	1.40348	0.0167313	-0.117427	0.379199	0.25694	0.814903	0.00298302		0.999947	0.999966	0.99992
Nrip3	-0.247926	0.951116	-0.329118	-0.562355	1.40086	0.144195	0.655361	0.000311803	0.355389	0.999947	0.000312633	0.99992
Oas2	-0.423465	1.40066	0.0924556	0.589295	-0.041969	-0.0686197	0.425704	0.00102536		0.999947	0.999966	0.99992
Gpr27	-0.183656	1.40017	-0.132464	0.181771	-0.253707	-0.0489176	0.710173	0.000978508		0.999947	0.999966	0.99992
Hspa2	-0.446734	1.40006	-0.285049	0.120808	0.758816	-0.217653	0.32108	5.56326e-05		0.999947	0.792572	0.99992
ENSMUSG00000102594	-0.38743	0.900002	-0.0122246	-0.372477	1.39889	-0.0420119	0.434161	0.0305972		0.999947	0.00312751	0.99992
Car4	0.299543	-1.39866	-0.128116	-0.165159	-0.153021	-0.0884487	0.595863	0.000467679		0.999947	0.999966	0.99992
Adcy2	-0.32571	1.39814	-0.00519214	0.507263	-0.0284338	-0.064636	0.441885	1.03735e-07	0.992799	0.999947	0.999966	0.99992
Grm1	0.301517	-1.39814	-0.027787	-0.667527	0.154181	-0.207744	0.529057	2.53452e-09	0.956665	0.999947	0.999966	0.99992
Cadps2	0.366673	-1.39808	-0.0871253	-0.141931	-0.922884	-0.300246	0.476342	2.94296e-08	0.839336	0.999947	0.402457	0.99992
ENSMUSG00000104339	-0.0763176	-0.778615	-0.108192	-0.501228	1.398	-0.0327641	0.919609	0.142722		0.999947	0.00456077	0.99992
Mob3b	0.440017	-1.39716	-0.142998	-0.503927	0.366223	0.252649	0.39327	0.0113555		0.999947	0.999966	0.99992
Xirp2	-0.462372	0.562995	0.470854	0.84227	-0.378458	-1.39653	0.380173	0.723217		0.999947	0.999966	2.48954e-07
Cep95	0.264336	-1.39476	0.0361832	-0.496649	0.147178	-0.134437	0.591627	0.00137469		0.999947	0.999966	0.99992
ENSMUSG00000105975	-0.429607	1.39425	-0.0242752	0.644414	0.408556	0.0821882	0.371178	0.00813357		0.999947	0.999966	0.99992
Palm2	-0.313634	1.39265	-0.0244625	0.476644	0.123605	0.0689059	0.50114	0.00109883		0.999947	0.999966	0.99992
C2cd2l	-0.227004	1.3907	-0.264562	0.194201	-0.0492372	-0.117061	0.586599	6.45818e-08	0.489681	0.999947	0.999966	0.99992
H6pd	0.461448	-1.38898	-0.167947	-0.462054	-0.0857273	0.0690908	0.313099	0.000790329		0.999947	0.999966	0.99992
Mn1	-0.155017	1.38828	-0.279442	0.317167	-0.504729	-0.10942	0.776105	7.15108e-06	0.477942	0.999947	0.999966	0.99992
ENSMUSG00000086680	0.14122	-1.38795	0.0286576	-0.520434	0.462311	-0.110084	0.83214	0.00889446		0.999947	0.999966	0.99992
Pitpnm2	-0.345031	1.38659	-0.233734	0.233132	0.220082	-0.329537	0.404392	2.88979e-10	0.390415	0.999947	0.999966	0.99992
Kndc1	0.586932	-1.38555	-0.290735	-0.635753	-0.449681	0.142308	0.0418524	6.36929e-08	0.381826	0.999947	0.999966	0.99992
ENSMUSG00000107905	-0.33267	1.38377	0.245747	0.378533	0.0725682	0.0823027	0.463513	0.000188303		0.999947	0.999966	0.99992
Wnt7a	0.359719	-1.38371	-0.188653	-0.897027	0.301477	-0.0555735	0.501148	0.00324067		0.999947	0.999966	0.99992
Steap2	0.462077	-1.3832	-0.0815857	-1.04153	0.218272	0.232471	0.345857	9.26986e-06		0.752677	0.999966	0.99992
Cdk14	-0.402727	1.38236	0.0262251	0.552759	0.294285	-0.00560723	0.336151	2.13262e-10	0.945666	0.999947	0.999966	0.99992
ENSMUSG00000102336	-0.292239	1.38086	-0.0816962	0.232094	-0.0338058	-0.0452897	0.50114	0.0274601		0.999947	0.999966	0.99992
Esr1	-0.103251	1.38083	-0.0232557	0.173844	-0.569047	-0.0500827	0.880214	0.0474153		0.999947	0.999966	0.99992
9530059O14Rik	-0.320338	1.37978	0.208528	0.363984	0.128668	0.133693	0.434161	3.2695e-06	0.589847	0.999947	0.999966	0.99992
Tunar	0.384609	-1.37851	-0.0384607	-0.541083	-0.124936	-0.0469733	0.439105	0.00906025		0.999947	0.999966	0.99992
Begain	-0.147312	1.37834	-0.283536	0.100857	-0.193291	-0.0875124	0.765918	1.94115e-05		0.999947	0.999966	0.99992
Ptn	-0.414629	1.37788	0.0326262	0.458122	0.570887	0.148282	0.309098	3.91007e-09	0.944901	0.999947	0.999966	0.99992
ENSMUSG00000109044	-0.39121	1.37787	0.179271	0.108256	0.395732	-0.0169275	0.362911	0.00235738		0.999947	0.999966	0.99992
Car10	0.360507	-1.37763	-0.707553	-0.0934638	-0.260601	-0.241967	0.442981	1.25742e-08	0.00758558	0.999947	0.999966	0.99992
5330417C22Rik	-0.296991	1.37717	-0.188861	0.315067	0.0788691	-0.122687	0.484839	4.47822e-05		0.999947	0.999966	0.99992
Csmd1	-0.226472	1.3759	-0.178816	0.608519	-0.589894	-0.101921	0.636029	5.26707e-10	0.533494	0.999947	0.999966	0.99992
Ccdc82	0.342603	-1.37584	0.225868	-0.276348	-0.348451	0.0146785	0.421146	2.03628e-05		0.999947	0.999966	0.99992
ENSMUSG00000106734	-0.439059	1.37503	0.13239	0.242433	0.106217	-0.0991394	0.425704	3.24938e-05		0.999947	0.999966	0.99992
Nrsn1	-0.344126	1.37476	-0.0104218	0.578667	0.0399573	-0.0390209	0.436301	9.07894e-09	0.978298	0.999947	0.999966	0.99992
ENSMUSG00000104114	0.388223	-1.37442	-0.217715	-0.508582	0.1758	-0.0265494	0.421146	0.0109127		0.999947	0.999966	0.99992
ENSMUSG00000109217	-0.363151	1.37344	0.00105424	0.279389	0.341619	-0.0028821	0.405792	0.00136236		0.999947	0.999966	0.99992
ENSMUSG00000104365	-0.741504	1.37239	0.335169	0.457199	0.404839	-0.0778572	0.0418524	0.0479599		0.999947	0.999966
Zfp365	-0.244954	1.37075	-0.0889447	0.68882	-0.725947	-0.202265	0.625286	3.76833e-10	0.785694	0.999947	0.588456	0.99992
Pik3r3	0.27647	-1.36915	0.127483	-0.406575	0.022679	-0.0948039	0.546874	3.89531e-07		0.999947	0.999966	0.99992
1190002N15Rik	0.138063	-1.36905	0.127926	-0.251825	0.344488	-0.185969	0.825236	2.20293e-07		0.999947	0.999966	0.99992
Cacna1a	0.415133	-1.36872	-0.44104	-0.451985	-0.282075	-0.161126	0.38752	3.19531e-10	0.0943473	0.999947	0.999966	0.99992
Lrrc55	-0.297278	1.36702	-0.00353251	-0.381895	1.11849	-0.0293887	0.596491	0.00140799		0.999947	0.04529	0.99992
Shc3	-0.0658747	1.36653	-0.716995	0.447087	-0.577178	-0.0801537	0.924119	8.51086e-07	0.00758558	0.999947	0.999966	0.99992
Pxylp1	0.303862	-1.36403	-0.152731	-0.583517	0.0412267	-0.187918	0.559908	0.000422947		0.999947	0.999966	0.99992
Nin	-0.29249	1.36354	-0.167846	0.256494	0.182219	-0.0913329	0.461115	1.37448e-07	0.646796	0.999947	0.999966	0.99992
Rhbdl3	-0.229133	1.36349	0.217888	-0.251061	0.218436	0.0934152	0.627362	0.00208836		0.999947	0.999966	0.99992
Kat2b	0.241726	-1.36329	0.554697	-0.835353	0.266908	0.124184	0.655361	7.17318e-06		0.999947	0.999966	0.99992
Grik5	-0.216095	1.36293	-0.348714	-0.032112	0.270684	-0.0872142	0.608142	4.19101e-09	0.237614	0.999947	0.999966	0.99992
Adam33	-0.241425	1.3629	-0.421224	0.16384	0.641404	0.0724592	0.674853	0.0395779		0.999947	0.999966	0.99992
Rspo2	-0.225219	1.36266	-0.303949	0.774918	-0.590049	-0.173372	0.720598	0.0371129		0.999947	0.999966	0.99992
Tspan4	0.416852	-1.36184	-0.0925124	-0.710408	-0.0315451	-0.0287294	0.412358	0.0073871		0.999947	0.999966	0.99992
Gpr161	-0.115043	1.36124	-0.0427721	-0.253353	0.0968784	0.120539	0.84489	0.000216477		0.999947	0.999966	0.99992
Ankrd45	-0.448769	1.36114	0.324048	0.243543	0.413563	-0.0697618	0.313099	7.60999e-05		0.999947	0.999966	0.99992
Specc1	0.4174	-1.35997	-0.0428274	-0.389569	-0.403598	-0.0151185	0.324694	2.42002e-09	0.928767	0.999947	0.999966	0.99992
Slc43a2	0.400696	-1.35916	-0.135669	-0.412897	-0.094823	0.0671136	0.346776	5.86065e-08	0.765262	0.999947	0.999966	0.99992
Sez6	-0.18005	1.35784	-0.188846	-0.533735	0.453319	-0.0840261	0.717791	2.57171e-08	0.592465	0.999947	0.999966	0.99992
ENSMUSG00000103748	-0.32332	1.35773	0.0837493	0.205455	-0.0439764	-0.0623057	0.475681	0.0389249		0.999947	0.999966	0.99992
Clvs2	-0.332111	1.35687	0.319084	0.260325	0.242394	0.138796	0.472185	0.000113903		0.999947	0.999966	0.99992
Otop2	-0.265129	1.27514	-0.0401838	-0.375862	1.3562	0.00965164		0.201344			0.0277747
Erc1	0.448115	-1.35522	-0.320257	-0.359214	-0.366664	0.00625965	0.33197	3.37637e-08	0.343103	0.999947	0.999966	0.99992
ENSMUSG00000097042	0.310446	-1.35388	0.0633442	-0.31696	-0.296363	-0.11908	0.529057	0.0086324		0.999947	0.999966	0.99992
ENSMUSG00000109387	-0.343504	1.35351	0.162106	0.254956	0.260546	0.0321911	0.427188	0.00072409		0.999947	0.999966	0.99992
Tubb2a	-0.137143	1.34965	-0.418729	0.128144	0.0281099	0.000897857	0.787976	4.00745e-07	0.170832	0.999947	0.999966	0.99992
Slitrk5	-0.255977	1.34898	-0.245246	0.381134	-0.106622	-0.126618	0.567433	6.6127e-07	0.47755	0.999947	0.999966	0.99992
Washc2	0.365368	-1.34892	-0.120474	-0.513379	-0.0312217	-0.0244874	0.419638	1.18737e-08	0.785694	0.999947	0.999966	0.99992
Htr7	-0.161877	1.34881	0.148379	0.207464	-0.338418	0.0412983	0.778204	0.0350145		0.999947	0.999966	0.99992
Gsg1l	-0.16027	1.34773	-0.132126	0.443039	-1.11332	-0.235425	0.794278	0.00056381		0.999947	0.12462	0.99992
Mkl1	-0.330399	1.34772	-0.139843	0.017659	0.313317	-0.212549	0.413131	1.46742e-05	0.761943	0.999947	0.999966	0.99992
Cyb561	-0.228545	1.3468	-0.205179	0.471374	-0.292429	-0.0525604	0.616793	0.000208035		0.999947	0.999966	0.99992
Npr1	-0.222697	-0.699176	0.273521	-1.16742	1.34673	-0.275589	0.726391	0.304799		0.512461	0.0255929	0.99992
Megf10	0.357231	-1.34403	-0.0628368	-0.678006	0.287145	0.101276	0.42322	4.94001e-05		0.999947	0.999966	0.99992
Ifitm10	0.274803	-1.34067	0.226784	-0.523246	-0.101194	-0.0715012	0.61793	0.0392436		0.999947	0.999966	0.99992
Dact3	-0.0976395	1.34043	-0.600752	0.0959259	-0.101878	-0.0946624	0.867269	1.47183e-06	0.0397165	0.999947	0.999966	0.99992
Cdh24	-0.154031	1.33942	0.210171	-0.0525337	-0.129699	0.0758704	0.79296	0.0361286		0.999947	0.999966	0.99992
Dlk2	-0.0251106	1.33811	-0.236349	0.223296	-0.792074	-0.0438028	0.973978	0.0162446		0.999947	0.972093	0.99992
Rasal1	-0.149597	1.33659	-0.508386	0.421063	-0.710383	-0.222982	0.80027	1.61255e-05	0.0980028	0.999947	0.999966	0.99992
ENSMUSG00000055323	0.264252	-1.33621	-0.0234734	-0.368433	0.358564	0.0163691	0.627362	0.0439968		0.999947	0.999966	0.99992
Tanc2	-0.337666	1.33599	-0.083388	0.386137	0.27588	-0.0073919	0.397128	2.90248e-10	0.804831	0.999947	0.999966	0.99992
ENSMUSG00000101823	0.256655	-1.33453	-0.0515578	-0.138003	-0.242901	-0.170815	0.61793	0.00664858		0.999947	0.999966	0.99992
Raver2	-0.28155	1.33398	-0.344714	0.0467152	0.902194	0.13891	0.5783	0.000230041		0.999947	0.352639	0.99992
Rbm20	-0.338963	1.33328	-0.267125	-0.210676	1.26006	0.0364977	0.540074	0.0324322		0.999947	0.0682413	0.99992
Mtm1	0.319584	-1.33269	0.109509	-0.259466	-0.284202	-0.0692779	0.447144	0.000169487		0.999947	0.999966	0.99992
Selplg	-0.274544	1.33258	0.252589	0.178564	-0.20197	-0.0299827	0.553298	0.0271015		0.999947	0.999966	0.99992
Creg2	-0.122304	1.33225	-0.350593	0.577421	-0.572735	0.0549127	0.842058	3.86699e-06	0.24128	0.999947	0.999966	0.99992
Ppm1d	0.309212	-1.33046	-0.00842015	-0.536986	-0.165272	-0.208242	0.526498	0.000309099		0.999947	0.999966	0.99992
Arf3	-0.275061	1.33023	-0.126638	0.216242	-0.0682495	-0.256836	0.46464	8.58789e-11	0.67263	0.999947	0.999966	0.99992
Plekhf1	0.138656	-1.33013	0.0403862	-0.436956	0.444443	-0.118227	0.831703	0.00984951		0.999947	0.999966	0.99992
Vamp1	0.397584	-1.32988	0.015794	-0.0670195	0.0106603	0.619585	0.341697	7.18957e-06	0.974906	0.999947	0.999966	0.294842
Plekha2	-0.514399	1.32967	0.564647	-0.277772	1.26411	-0.00144032	0.347726	0.00386146		0.999947	0.0260433	0.99992
Mef2c	-0.414904	1.32814	-0.219916	0.951969	0.0130016	-0.365429	0.409194	6.06589e-08	0.393597	0.87099	0.999966	0.99992
Git2	0.313584	-1.32733	-0.112381	-0.432311	0.0841168	-0.0733999	0.470772	6.14301e-08	0.813244	0.999947	0.999966	0.99992
Ptch1	0.44364	-1.32468	-0.163273	-0.74052	-0.0495075	0.0578867	0.309098	1.00938e-06	0.695382	0.999947	0.999966	0.99992
Naaladl2	0.294313	-1.32436	0.0462736	-0.167807	-0.0675718	-0.0158683	0.50114	0.00732444		0.999947	0.999966	0.99992
Hrh2	-0.320091	1.32255	-0.133325	0.0887079	0.729252	0.044596	0.546874	0.0120561		0.999947	0.999966	0.99992
Stk32a	0.352251	-1.3222	0.368412	-0.759157	-0.128434	0.113527	0.491165	0.00979836		0.999947	0.999966	0.99992
Caly	-0.268419	1.32183	0.128508	0.0673389	-0.111781	-0.119018	0.480147	3.17467e-05		0.999947	0.999966	0.99992
Fbxl16	-0.214426	1.32129	-0.205759	0.0932826	-0.263263	-0.359118	0.620732	3.21086e-08	0.477074	0.999947	0.999966	0.99992
Dgat2	-0.313428	1.32077	0.0413633	0.0876132	0.0711229	-0.121902	0.417799	0.000989318		0.999947	0.999966	0.99992
Rtl6	-0.254688	1.32024	-0.222841	0.096121	0.239798	-0.0574224	0.528614	6.96639e-05		0.999947	0.999966	0.99992
Ankrd33b	-0.386921	1.31962	0.0502172	0.659857	-0.167722	-0.326869	0.430608	2.09258e-06	0.914233	0.999947	0.999966	0.99992
Sprn	-0.278771	1.31945	-0.108376	0.443996	-0.397205	-0.332253	0.55437	1.40405e-06	0.787265	0.999947	0.999966	0.99992
Col19a1	-0.327248	1.31843	-0.0833327	0.715857	-0.249249	-0.107199	0.500692	0.000351528		0.999947	0.999966	0.99992
Cacnb1	-0.197649	1.31742	-0.267962	0.205639	-0.260803	-0.211442	0.661524	4.74734e-06	0.45219	0.999947	0.999966	0.99992
Cdk5r2	-0.179538	1.31741	-0.436053	0.261649	-0.242217	-0.289641	0.725303	1.55277e-06	0.130895	0.999947	0.999966	0.99992
Chd5	-0.126973	1.31376	-0.688148	0.335171	-0.146487	-0.0890396	0.818958	3.54751e-09	0.00360234	0.999947	0.999966	0.99992
Dpyd	-0.480411	1.3136	0.503166	0.494596	0.0136252	-0.104574	0.332287	0.00359017		0.999947	0.999966	0.99992
Sh3rf1	-0.135074	1.31359	-0.596053	0.258692	0.0199058	0.0349266	0.802738	3.29129e-05		0.999947	0.999966	0.99992
Hap1	-0.26906	1.31345	0.239797	-0.328489	0.0586708	-0.0662987	0.597832	0.0251444	0.446644	0.999947	0.999966	0.99992
ENSMUSG00000108264	-0.491943	1.31193	0.202837	0.509362	0.357004	-0.0265402	0.251963	0.0111216		0.999947	0.999966	0.99992
Fgf13	-0.261357	1.31186	-0.278614	0.429256	-0.0615132	-0.0923603	0.518206	8.03928e-06	0.442097	0.999947	0.999966	0.99992
Tmem108	0.306786	-1.31172	-0.421285	-0.46483	0.207388	-0.14679	0.545945	0.00070343		0.999947	0.999966	0.99992
Cdh6	-0.422079	1.31136	-0.0451763	0.634297	0.733093	0.118511	0.406849	0.000425393		0.999947	0.84973	0.99992
Mindy1	0.425059	-1.3104	-0.0609905	-0.546044	0.0502865	0.167407	0.353949	0.00042095		0.999947	0.999966	0.99992
Cacna2d2	0.531358	-1.30948	-0.0888225	-0.863548	-0.596127	-0.00480099	0.284177	1.16908e-05		0.999947	0.999966	0.99992
Stard8	-0.392571	1.30889	-0.420489	0.268561	0.91651	-0.0904151	0.434161	0.00220835		0.999947	0.5172	0.99992
Prkca	-0.458949	1.30889	-0.184825	0.193109	1.02741	-0.194866	0.333423	6.94404e-09	0.554854	0.999947	0.0776169	0.99992
Npas2	-0.312388	1.30768	0.0462467	0.349753	-0.527473	-0.306068	0.508692	0.000672573		0.999947	0.999966	0.99992
Jup	0.171946	-1.30348	0.0500506	-1.05968	0.604022	-0.24402	0.782569	4.78378e-06		0.527395	0.999966	0.99992
Galnt16	-0.184141	1.30217	-0.00482524	-0.176238	0.0560553	-0.00895628	0.662331	4.65893e-07	0.99281	0.999947	0.999966	0.99992
ENSMUSG00000105771	0.341017	-1.28133	0.250335	-0.141562	-1.3019	-0.0675151	0.522267	1.54991e-05		0.999947	0.0379846	0.99992
Stard4	0.410936	-1.30183	-0.18618	-0.325942	-0.302374	-0.0151726	0.378398	0.000228623		0.999947	0.999966	0.99992
Ppfibp1	-0.458322	1.3018	-0.137406	0.0665929	1.16996	-0.0445356	0.329833	2.44026e-05		0.999947	0.0227753	0.99992
Dock10	-0.150096	1.30109	0.438884	-0.896463	0.603265	0.404747	0.810537	9.42499e-07	0.163006	0.999266	0.999966	0.99992
Rgl1	-0.292686	1.29959	-0.3074	0.376114	0.234409	-0.0321232	0.452981	1.91661e-07	0.308423	0.999947	0.999966	0.99992
Cerk	0.367511	-1.29945	-0.185919	-0.611461	0.209115	0.122637	0.421146	1.62445e-07		0.999947	0.999966	0.99992
ENSMUSG00000101778	0.256236	-1.29788	0.159741	-0.145729	-0.195978	-0.0255924	0.615273	0.00654095		0.999947	0.999966	0.99992
Adamts10	0.452365	-1.29558	-0.492604	-0.526204	-0.0546159	-0.0636347	0.313099	0.0001075		0.999947	0.999966	0.99992
ENSMUSG00000111605	0.418658	-1.29507	-0.157388	-0.498515	0.0406524	0.086201	0.401143	0.00499118		0.999947	0.999966	0.99992
Uchl1	-0.198837	1.29448	0.171114	0.303206	-0.390338	0.0381197	0.647655	3.60908e-08	0.614988	0.999947	0.999966	0.99992
Nphp1	-0.416638	1.29434	0.0727587	0.321349	0.000919336	-0.114768	0.309098	0.0392685		0.999947	0.999966	0.99992
ENSMUSG00000109353	-0.370513	1.29383	0.102656	0.198887	0.415181	0.00515795	0.412358	0.0197859		0.999947	0.999966	0.99992
Ifi44	-0.439018	1.2932	0.126568	0.868571	0.244991	-0.0184186	0.425704	1.84967e-06	0.641299	0.95926	0.999966	0.99992
Gpr26	-0.138428	1.293	-0.461195	0.696936	-0.857052	-0.202748	0.824483	1.45009e-08	0.0603485	0.999947	0.403551	0.99992
Gm35339	0.367131	-1.29297	-0.313552	-0.344899	0.0535971	-0.0798549	0.421146	0.0134387		0.999947	0.999966	0.99992
Lin7a	0.304065	-1.29285	-0.279549	-0.195392	-0.117042	-0.121662	0.535346	2.78663e-05		0.999947	0.999966	0.99992
Adrb1	-0.242031	1.29247	-0.300931	0.885212	-0.554694	-0.111362	0.660478	0.00365443		0.999947	0.999966	0.99992
Plekhh3	0.367431	-1.29149	-0.122682	-0.738603	0.16186	-0.0114401	0.470772	0.0103877		0.999947	0.999966	0.99992
Rapgef5	-0.241015	1.29058	-0.123976	0.501328	-0.141423	0.0901912	0.56673	4.19083e-08	0.726411	0.999947	0.999966	0.99992
Fam84a	-0.294947	1.2903	0.0426982	0.38707	-0.219302	-0.116844	0.476342	1.80534e-05	0.935859	0.999947	0.999966	0.99992
Unc5d	-0.225509	1.28991	-0.165	0.8154	-0.551902	0.0748472	0.658019	2.4879e-06	0.690357	0.999947	0.999966	0.99992
ENSMUSG00000068151	-0.18943	1.28972	-0.0840697	0.322726	-0.339873	-0.0401341	0.70107	0.0107473		0.999947	0.999966	0.99992
Pld3	-0.182992	1.2895	-0.136158	0.39972	-0.466879	-0.0779656	0.692525	1.69767e-08	0.691902	0.999947	0.999966	0.99992
Nnat	0.0683957	1.28922	-0.772649	-0.377131	-0.0798879	-0.0147451	0.927912	1.73083e-05	0.00847548	0.999947	0.999966	0.99992
Hdac9	-0.351576	1.28712	-0.296319	0.0962504	0.801884	-0.116379	0.428517	6.72173e-05	0.469326	0.999947	0.384163	0.99992
Mindy2	0.296256	-1.28653	0.15591	-0.333692	-0.0602742	0.033115	0.473849	3.93764e-08	0.700836	0.999947	0.999966	0.99992
ENSMUSG00000110390	0.469616	-1.28623	0.0451294	-0.388254	-0.367685	0.0395084	0.319979	0.0344776		0.999947	0.999966	0.99992
Glra1	0.602389	-1.28593	-0.0468663	-0.389446	0.35174	0.959317	0.285045	0.190024			0.999966	0.0145382
Col23a1	-0.323142	0.677204	-0.434598	-0.184012	1.2859	-0.0782154	0.521618	0.226011		0.999947	0.0302121	0.99992
Ablim3	-0.0404953	-0.355642	-0.535298	-1.12681	1.28546	-0.176654	0.960133	0.577032		0.324193	0.02456	0.99992
Kcnk15	-0.394495	0.901376	-0.023712	-0.228784	1.28493	0.0150444					0.0465957
Extl1	-0.18806	1.2832	-0.0303779	0.589443	-0.285496	-0.134908	0.763528	0.000380107	0.954146	0.999947	0.999966	0.99992
Asph	0.28987	-1.28266	0.02325	-0.467402	0.120039	0.000341956	0.529935	1.75334e-08	0.959576	0.999947	0.999966	0.99992
ENSMUSG00000109045	0.29629	-1.28169	0.173287	-0.295415	-0.165158	0.0118584	0.56673	0.0228418		0.999947	0.999966	0.99992
Tppp3	0.397653	-1.28138	0.0350819	-0.382848	-0.186474	0.0828275	0.363412	0.00389229		0.999947	0.999966	0.99992
Matn2	-0.490328	1.27997	0.146578	0.158447	0.458825	-0.287638	0.313099	0.00216631		0.999947	0.999966	0.99992
Brinp2	-0.382815	1.27936	-0.159402	0.426349	0.396246	-0.0783251	0.350748	5.96233e-07	0.680065	0.999947	0.999966	0.99992
2900026A02Rik	-0.248867	1.27837	-0.396468	0.374441	0.0334043	-0.181889	0.61793	2.3175e-05	0.221891	0.999947	0.999966	0.99992
Gad1	-0.233154	0.382821	0.091117	-0.73237	1.27685	-0.0272131	0.644187	0.257707	0.798581	0.999947	0.00119117	0.99992
Glra3	-0.0414158	1.02018	-0.247611	0.833997	-1.27621	0.0212777	0.959536	0.0338743		0.999947	0.0267262	0.99992
Strip2	0.364645	-1.2759	0.556076	-1.18804	-0.516759	-0.14362	0.484839	2.73634e-05		0.353195	0.999966	0.99992
Epop	-0.238931	1.27573	-0.267956	0.668586	-0.437898	-0.202374	0.696139	0.0156916		0.999947	0.999966	0.99992
ENSMUSG00000106408	0.40481	-1.27542	0.127841	-0.20299	-0.954146	-0.0417672	0.405735	0.00633903		0.999947	0.444716	0.99992
Lrguk	-0.15679	1.27526	-0.313512	0.373324	-0.305234	-0.0465821	0.787564	0.0492412		0.999947	0.999966	0.99992
ENSMUSG00000089710	-0.127214	1.27376	0.367768	0.223355	-1.27508	-0.0924299	0.853748	0.0228418		0.999947	0.0642671	0.99992
Dnah6	-0.413086	1.27474	0.337884	0.0972121	0.14274	-0.219051	0.39565	0.01878		0.999947	0.999966	0.99992
Gss	0.276892	-1.27323	-0.146326	-0.364891	0.141257	-0.120901	0.529057	0.000318348		0.999947	0.999966	0.99992
Grhl1	-0.351993	1.27318	-0.197426	0.366717	-0.0691504	-0.16483	0.432389	0.0166034		0.999947	0.999966	0.99992
Col25a1	-0.0054394	1.27303	-0.0702406	0.0362093	-1.20411	-0.153832	0.993936	4.37111e-05	0.8913	0.999947	0.040197	0.99992
ENSMUSG00000106579	0.390775	-1.27008	-0.0284482	-0.0970073	-1.1868	-0.128315	0.418756	0.00013359		0.999947	0.0593716	0.99992
Foxn3	0.471796	-1.26981	-0.216414	-0.694795	-0.0196864	0.193283	0.272203	4.94881e-07	0.597087	0.999947	0.999966	0.99992
Ptchd1	0.394259	-1.26826	0.102409	-0.257332	-0.450081	0.0894285	0.406639	0.00348017		0.999947	0.999966	0.99992
Lingo2	-0.16005	1.2673	-0.143814	0.797003	-0.782207	0.0663486	0.785817	2.56974e-05	0.741915	0.999947	0.492488	0.99992
Pter	-0.263704	1.26656	-0.189627	0.480247	-0.547809	-0.394326	0.609537	0.000308372	0.695643	0.999947	0.999966	0.99992
Ccdc148	-0.227101	1.26613	-0.0579137	0.403418	-0.426944	-0.0851235	0.61793	0.00335413		0.999947	0.999966	0.99992
Nxph1	-0.332186	1.26613	0.038456	-0.0225593	0.680965	0.0644434	0.430608	6.91388e-05		0.999947	0.868283	0.99992
Tubgcp6	0.320977	-1.2656	-0.240989	-0.31344	0.043237	-0.0301798	0.449081	2.61117e-06		0.999947	0.999966	0.99992
C1qa	-0.406078	1.26422	0.281364	0.365143	0.084336	0.0513538	0.356068	7.66822e-05		0.999947	0.999966	0.99992
Dclk3	-0.0527148	1.26409	-0.024381	-0.0241999	-0.906559	-0.122383	0.946054	0.00387497		0.999947	0.484029	0.99992
Fam171b	-0.458898	1.26334	-0.021467	0.132932	0.976873	-0.112465	0.291583	2.10004e-08	0.956665	0.999947	0.0593313	0.99992
Dnah1	-0.0718695	1.26298	-0.118432	0.287838	-0.487519	0.0526084	0.921144	0.0435114		0.999947	0.999966	0.99992
Pcdh17	-0.0976786	1.26258	0.0906027	-0.332695	-0.144833	-0.0299269	0.863304	1.69722e-06	0.8323	0.999947	0.999966	0.99992
Isg15	-0.345499	1.26251	0.0964204	0.468391	0.113408	-0.0386929	0.546874	1.09191e-05	0.726465	0.999947	0.999966	0.99992
Sorbs2	-0.300887	1.26165	-0.285089	0.656536	-0.201827	-0.209246	0.444853	4.35213e-09	0.266079	0.999947	0.999966	0.99992
ENSMUSG00000112483	0.587991	-1.2612	0.100665	-0.345039	-0.707413	0.186298	0.155567	0.033891		0.999947	0.999966	0.99992
Pla2g3	-0.0794467	-0.705881	-0.128333	-0.710595	1.26093	-0.159134	0.915198	0.170275		0.999947	0.0461458	0.99992
Ajap1	-0.322732	1.25983	-0.49562	0.126537	0.532439	-0.204476	0.46464	0.000304448		0.999947	0.999966	0.99992
Erf	-0.195847	1.25873	-0.499886	0.170555	0.377436	0.0151883	0.686092	0.00244074		0.999947	0.999966	0.99992
ENSMUSG00000104929	0.361839	-1.25762	-0.021488	-0.145299	-0.867684	-0.157601	0.444853	0.00405204		0.999947	0.597806	0.99992
Zcchc12	0.0795123	1.25644	-0.064588	-0.272384	-0.262389	0.0166388	0.91471	0.00303888		0.999947	0.999966	0.99992
Adarb2	-0.337368	1.05921	-0.10464	-0.423036	1.25459	0.0205715	0.488652	0.00020925	0.8323	0.999947	0.00717132	0.99992
Kif26a	-0.349417	1.25437	-0.165723	-0.352942	0.859714	-0.089992	0.496001	0.0427153		0.999947	0.748529	0.99992
Gemin7	0.300386	-1.2539	0.211284	-0.415037	-0.351907	-0.092881	0.546874	0.0140179		0.999947	0.999966	0.99992
Arhgef17	-0.259746	1.25369	-0.237143	0.0309785	0.51956	-0.0122	0.572618	3.12967e-07	0.439153	0.999947	0.999966	0.99992
Myl1	-0.667885	-0.108916	0.0187446	-0.214664	0.157287	-1.25353	0.153534					4.69024e-07
Mme	-0.192127	1.25311	0.859079	-0.0576662	-0.462154	0.0811528	0.763528	0.0357724		0.999947	0.999966	0.99992
Pqlc3	0.244429	-1.25292	-0.0493593	0.0168821	-0.0882835	-0.0253033	0.616153	0.00643567		0.999947	0.999966	0.99992
Tcerg1l	-0.240261	1.25268	-0.0493203	-0.132775	0.338583	0.00345279	0.600992	0.0385703		0.999947	0.999966	0.99992
Sh3kbp1	-0.206721	1.2526	-0.292911	0.293033	-0.0118101	-0.0760529	0.637558	0.000480598		0.999947	0.999966	0.99992
Itga3	0.360741	-1.25223	-0.107876	-0.454945	-0.132745	-0.0780756	0.412358	0.000336605		0.999947	0.999966	0.99992
Hs6st3	-0.286297	1.252	-0.156981	0.255536	0.461711	0.0925332	0.537329	0.00462606		0.999947	0.999966	0.99992
Foxn2	0.329581	-1.25188	0.11413	-0.283948	-0.16142	0.0919687	0.451339	0.000107963		0.999947	0.999966	0.99992
Wdr17	-0.222495	1.25046	0.278788	0.358587	-0.670924	-0.107062	0.646783	0.000735339		0.999947	0.999966	0.99992
Dnase2a	0.500162	-1.25036	-0.00130045	-0.202577	-0.20348	0.0749447	0.377074	0.0479199		0.999947	0.999966	0.99992
Pacsin3	0.195014	-1.24991	-0.226715	-0.385444	0.188901	-0.29903	0.727542	0.00152478		0.999947	0.999966	0.99992
ENSMUSG00000055370	0.34406	-1.24833	0.14403	-0.720933	0.00835205	-0.00286458	0.490151	0.0428555		0.999947	0.999966	0.99992
Rps6ka2	-0.199708	1.24772	-0.444469	0.38185	-0.175076	-0.134825	0.65631	0.000107223		0.999947	0.999966	0.99992
Zfp608	-0.224385	0.506867	-0.252963	-0.59357	1.24716	-0.047709	0.661751	0.232559		0.999947	0.00541115	0.99992
ENSMUSG00000109874	-0.196348	1.24625	0.00582394	0.749488	-0.680776	0.0392358	0.743002	0.0294143		0.999947	0.999966	0.99992
ENSMUSG00000118202	-0.220739	1.24573	-0.000919942	0.887696	-1.08317	-0.0431113	0.704949	0.00112432	0.998469	0.999947	0.104921	0.99992
Pcca	0.265941	-1.24551	0.12589	-0.370634	-0.0862558	-0.097461	0.56673	5.10927e-05		0.999947	0.999966	0.99992
Igsf11	-0.222849	1.24437	-0.0852466	-0.00300263	0.489948	0.193582	0.623751	0.000368803		0.999947	0.999966	0.99992
Kcnh7	-0.377639	1.24414	0.0893862	0.816483	-0.063589	-0.158222	0.443386	1.39281e-05	0.795273	0.999947	0.999966	0.99992
Dab2ip	0.393725	-1.24393	-0.306614	-0.366554	-0.647777	-0.253935	0.403442	1.27475e-06	0.364339	0.999947	0.999966	0.99992
ENSMUSG00000109505	-0.371447	1.24389	0.00555838	0.255084	0.380108	-0.0169254	0.362911	0.00460058		0.999947	0.999966	0.99992
Plcb1	-0.357667	1.24325	-0.0332371	0.302578	0.312389	-0.109722	0.344548	1.81308e-08	0.93518	0.999947	0.999966	0.99992
Ntrk3	0.299699	-1.24299	0.0695289	-0.341074	-0.467518	-0.324958	0.475454	9.38346e-10	0.850548	0.999947	0.999966	0.99992
Sv2c	0.380233	-0.970733	0.500239	-1.24282	0.165024	0.739865	0.427188	0.00279729	0.103979	0.0993492	0.999966	0.0426181
ENSMUSG00000109320	-0.459515	1.24084	0.195157	0.28636	0.400839	-0.0804722	0.268793	0.00236596		0.999947	0.999966	0.99992
Bend4	-0.086775	1.24015	-0.351553	0.263105	-0.12135	0.0995571	0.886483	0.00791998		0.999947	0.999966	0.99992
Epha3	-0.325789	-0.183656	0.15012	-0.0307443	1.23977	-0.127197	0.457536	0.877165		0.999947	0.0302121	0.99992
Psmb10	-0.49398	1.23928	0.444048	0.0940937	0.040742	-0.170114	0.344621	0.00105978		0.999947	0.999966	0.99992
ENSMUSG00000103466	0.210181	-1.23927	0.0522461	-0.0805253	-0.179809	-0.108536	0.697249	0.0299347		0.999947	0.999966	0.99992
Pde3b	0.33821	-1.23759	0.102445	-0.180006	-0.46756	0.000960031	0.436301	0.000269681		0.999947	0.999966	0.99992
Dixdc1	0.423285	-1.23661	-0.0666353	-0.526113	-0.142256	0.115256	0.267719	1.55277e-06	0.890669	0.999947	0.999966	0.99992
Rgs4	-0.201974	1.23657	0.333901	0.607801	-1.11926	-0.197909	0.731097	8.90124e-05	0.177664	0.999947	0.0235375	0.99992
Rgs12	-0.490368	1.23638	-0.208305	0.534387	0.907373	0.00414267	0.251963	0.000219182		0.999947	0.331308	0.99992
Mpp2	-0.258678	1.23525	-0.503798	0.0311565	0.609955	-0.101866	0.572618	4.5168e-06	0.0789427	0.999947	0.999966	0.99992
ENSMUSG00000106048	0.30027	-1.2351	0.152404	-0.180163	-0.330942	-0.0076964	0.525238	0.00861808		0.999947	0.999966	0.99992
Ctnna3	0.364273	-1.23427	0.148445	-0.376934	-0.019975	0.185167	0.458812	0.0292523		0.999947	0.999966	0.99992
Usp3	0.181475	-1.23425	0.467234	-0.704804	0.272657	-0.0488517	0.763528	8.45976e-06		0.999947	0.999966	0.99992
Tmem191c	-0.0915318	1.23382	-0.058424	0.141637	-0.341581	0.101509	0.876092	0.00235738		0.999947	0.999966	0.99992
C230004F18Rik	0.297876	-1.23356	0.523108	-0.212003	-0.360496	0.125045	0.556393	0.0395779	0.0175471	0.999947	0.999966	0.99992
Ptar1	0.272582	-1.23341	0.0722112	-0.201103	-0.0525472	0.0061698	0.485675	3.0634e-07	0.86794	0.999947	0.999966	0.99992
Ano3	-0.327393	1.23317	0.572341	-0.0130431	0.106211	-0.0819534	0.457536	2.1272e-05	0.0155779	0.999947	0.999966	0.99992
Celf2	-0.473979	1.23073	0.0107508	0.29635	0.593325	-0.297257	0.140676	1.25724e-09	0.974906	0.999947	0.988854	0.99992
Pmepa1	-0.209503	1.23013	0.0495082	0.0817453	0.246326	0.185404	0.631313	0.000728479		0.999947	0.999966	0.99992
Smarcd1	-0.317459	1.22955	-0.169466	-0.00387408	0.81741	0.0753142	0.452856	7.22574e-06	0.695382	0.999947	0.361794	0.99992
Hapln1	-0.12449	1.22859	-0.319032	0.0641362	0.52237	0.22528	0.838555	0.0200982		0.999947	0.999966	0.99992
Mybpc2	-0.698511	-0.0217583	-0.0327147	-0.025468	0.184287	-1.22799	0.0917569					4.75287e-07
Shisa6	0.418668	-1.22774	-0.463521	-1.17812	0.0666133	-0.146896	0.412358	2.69046e-05		0.36904	0.999966	0.99992
Matk	-0.140996	1.22566	-0.159523	0.190352	-0.536351	-0.141264	0.78551	4.36598e-05	0.717821	0.999947	0.999966	0.99992
Camk1g	-0.284001	1.22561	0.177345	0.17751	-0.0112697	0.00106882	0.47979	0.00473669		0.999947	0.999966	0.99992
ENSMUSG00000105485	0.40474	-1.22505	0.102932	-0.259032	-0.494584	0.0449768	0.403442	0.0252605		0.999947	0.999966	0.99992
Pde10a	0.0308628	0.634487	0.842558	-1.22408	-0.354755	-0.21628	0.970736	0.570379	2.47328e-05	0.0582564	0.999966	0.99992
Sox12	-0.2458	1.22396	-0.365476	-0.122893	0.717458	0.00931175	0.616081	0.0127628		0.999947	0.999966	0.99992
ENSMUSG00000105983	0.393349	-1.20661	0.0121294	-0.118177	-1.22375	-0.123354	0.405735	2.25117e-05		0.999947	0.0225674	0.99992
Dact2	-0.144617	1.22252	-0.165496	0.527892	-0.739064	-0.0642217	0.816661	0.0083603		0.999947	0.999966	0.99992
Tenm1	0.296291	-1.22098	-0.0044387	-0.0450983	-0.87471	-0.224495	0.570181	5.41373e-08	0.99281	0.999947	0.189922	0.99992
Rab36	-0.168163	1.22082	-0.352848	0.108789	0.11432	-0.00666858	0.724056	0.00488441		0.999947	0.999966	0.99992
Pkig	-0.381172	1.22034	-0.0893922	0.123821	0.399665	-0.20882	0.353675	0.00365604		0.999947	0.999966	0.99992
Cdk5r1	-0.307295	1.22022	-0.305378	0.337614	0.230508	-0.194268	0.418425	3.41159e-07	0.316251	0.999947	0.999966	0.99992
ENSMUSG00000072769	-0.227192	1.21982	-0.163228	0.515692	-0.28592	-0.0191453	0.600669	7.93541e-06	0.666369	0.999947	0.999966	0.99992
Mtfr1	0.346595	-1.21919	0.100081	-0.465933	-0.0619328	0.015297	0.427268	0.0256325		0.999947	0.999966	0.99992
Fam49a	-0.365591	1.21826	-0.0288248	0.523138	0.0445372	-0.175749	0.329833	1.46751e-07	0.944296	0.999947	0.999966	0.99992
Adamts17	-0.139917	1.21774	-0.422985	0.4119	-0.0341593	0.0626431	0.815019	0.0276305		0.999947	0.999966	0.99992
Pde9a	0.325472	-1.21646	-0.0169788	-0.457738	-0.308931	-0.144365	0.50625	0.00378426		0.999947	0.999966	0.99992
Gjd2	0.242956	-1.21628	-0.147483	-0.750617	0.667407	0.0117253	0.669293	0.0324322		0.999947	0.999966	0.99992
Mmp17	-0.131582	1.21598	-0.211426	0.307421	-1.07784	-0.401807	0.836329	1.92752e-05	0.535951	0.999947	0.105975	0.99992
E330009J07Rik	0.336702	-1.21445	-0.0534303	-0.105651	-0.332	0.0354815	0.40003	1.37795e-06	0.90592	0.999947	0.999966	0.99992
Tmsb10	-0.300366	1.21387	-0.0167591	0.185708	0.3509	0.0132928	0.441885	0.00767703		0.999947	0.999966	0.99992
Fnbp1l	-0.353613	1.21386	0.084338	0.50389	-0.00715067	-0.167061	0.396743	1.86932e-06	0.828321	0.999947	0.999966	0.99992
Cdon	0.287328	-1.21212	-0.32185	-0.41442	0.0849303	-0.152435	0.575335	0.0010235		0.999947	0.999966	0.99992
Rapgefl1	-0.212657	1.21032	-0.602735	0.229886	0.150931	-0.2142	0.655792	2.27381e-06	0.0258691	0.999947	0.999966	0.99992
Pcsk5	-0.138664	1.20926	-0.283351	0.380921	-0.535755	-0.100079	0.810445	0.033578		0.999947	0.999966	0.99992
Mylk4	-0.621071	0.137355	-0.0486022	-0.0645158	-0.104329	-1.20925	0.148341					1.03116e-06
Oasl2	-0.480442	1.20821	0.0801061	0.545889	0.425367	-0.0466686	0.39565	4.56856e-08	0.803293	0.999947	0.999966	0.99992
Grm2	-0.295033	1.20784	-0.417324	0.255102	0.151487	-0.216095	0.589243	0.00138684		0.999947	0.999966	0.99992
Slc20a2	0.288286	-1.20748	-0.0644348	-0.517336	0.105497	-0.12236	0.490369	1.72681e-05		0.999947	0.999966	0.99992
Grm7	-0.142678	1.20739	-0.031934	0.331048	-0.470474	0.0448542	0.772405	8.43577e-06	0.944913	0.999947	0.999966	0.99992
Ablim1	0.235605	-1.20709	-0.416294	-0.1314	0.153895	-0.138832	0.632025	9.04099e-08	0.130895	0.999947	0.999966	0.99992
Tmem145	0.408713	-1.20657	-0.323273	-0.446906	-0.216776	-0.0864548	0.375511	0.00175096		0.999947	0.999966	0.99992
Syne1	0.24673	-1.20538	0.17737	-0.390472	-0.199453	-0.252176	0.586599	2.00013e-09	0.532074	0.999947	0.999966	0.99992
ENSMUSG00000106469	0.329167	-1.20458	0.111815	-0.115792	-0.865058	-0.0919688	0.512223	0.0316714		0.999947	0.762874	0.99992
Lama3	-0.422607	1.20399	-0.282902	-0.00656721	1.04975	-0.113816	0.404392	0.0106097		0.999947	0.17075	0.99992
ENSMUSG00000110263	-0.131594	1.2033	-0.0814147	0.666903	-0.743753	0.0724133	0.837867	0.01878		0.999947	0.999966	0.99992
Ermn	0.384778	-1.20292	0.762177	-0.826612	-0.16006	0.616597	0.44279	0.00705833		0.999947	0.999966	0.99992
Ttc9b	-0.238914	1.20291	0.210379	0.395691	-0.376711	0.0272035	0.617856	0.00713035		0.999947	0.999966	0.99992
Il11ra1	0.446329	-1.20134	-0.228696	-0.173702	-0.354062	-0.0316262	0.309098	0.0423461		0.999947	0.999966	0.99992
Ctdspl	-0.316589	1.19913	-0.0918161	0.327267	0.115666	-0.0763342	0.40003	0.000674036		0.999947	0.999966	0.99992
Clmp	0.291011	-1.1988	-0.276513	-0.310871	0.240485	-0.00687709	0.553296	0.00582623		0.999947	0.999966	0.99992
Fezf2	-0.149594	1.1986	-0.340586	0.274112	-0.0837563	-0.252931	0.833011	0.0331623		0.999947	0.999966	0.99992
Adcy1	0.373887	-1.19856	-0.542949	-0.130597	-0.186769	-0.18207	0.475681	0.0272119	0.00505383	0.999947	0.999966	0.99992
Cmya5	-0.397165	-0.577712	0.0841335	-0.272351	0.146838	-1.19676	0.473849	0.619189		0.999947	0.999966	6.62571e-05
ENSMUSG00000105958	0.376106	-1.19145	0.0525964	-0.143867	-1.19666	-0.122775	0.452856	0.0132692		0.999947	0.0965211	0.99992
Astn1	-0.300112	1.19599	-0.171296	0.399354	0.173389	-0.0400439	0.406849	3.97454e-08	0.555806	0.999947	0.999966	0.99992
Slc6a7	-0.20153	1.19595	-0.589285	0.317269	0.186131	-0.0531185	0.689484	0.000799275		0.999947	0.999966	0.99992
Snx30	0.386873	-1.19578	-0.32474	-0.294846	-0.135814	-0.00116101	0.324938	1.32201e-05		0.999947	0.999966	0.99992
Gbp3	-0.381845	1.19441	0.141067	0.512648	0.149188	-0.0197644	0.494628	4.05306e-06	0.618875	0.999947	0.999966	0.99992
Adgra1	-0.0640646	1.19403	-0.57162	0.387927	-0.542111	-0.061296	0.923828	0.000272269	0.0629421	0.999947	0.999966	0.99992
Sgsm2	-0.199733	1.1936	-0.0635464	0.0983851	-0.282721	-0.22062	0.615273	1.74217e-05	0.882156	0.999947	0.999966	0.99992
ENSMUSG00000104661	0.312249	-1.08036	0.153227	-0.0218843	-1.19326	-0.115617	0.510257	0.00154244		0.999947	0.0359506	0.99992
Jakmip1	-0.0670818	1.19326	-0.41765	0.159918	-0.293623	-0.025121	0.91471	0.0118123		0.999947	0.999966	0.99992
Fam124a	-0.197016	1.19274	-0.398425	0.422393	0.0985638	0.0324509	0.696139	0.0279926		0.999947	0.999966	0.99992
Pxn	0.316661	-1.19233	-0.379136	-0.683618	0.152136	-0.176101	0.533471	0.000135321		0.999947	0.999966	0.99992
Kcnk2	-0.270712	1.19157	0.152846	0.296404	-0.22419	-0.0511127	0.508832	0.00276548		0.999947	0.999966	0.99992
Pnmal1	-0.158805	1.19145	-0.270024	0.277223	-0.325483	-0.116603	0.734657	9.43601e-06	0.408957	0.999947	0.999966	0.99992
ENSMUSG00000107877	-0.190412	1.19134	-0.457529	0.267877	-0.0712664	-0.112487	0.715896	0.0392685		0.999947	0.999966	0.99992
Malt1	0.281506	-1.19081	0.0633892	-0.325269	-0.241664	-0.144244	0.513012	0.00399493		0.999947	0.999966	0.99992
Rasd2	-0.163071	1.1903	0.792589	-0.736306	-0.200835	0.00730662	0.802738	0.190122	0.00178085	0.999947	0.999966	0.99992
Xylt1	-0.225443	1.18956	-0.39989	0.380042	0.0705302	-0.0514287	0.585765	0.000196042	0.20434	0.999947	0.999966	0.99992
Pacsin2	-0.291692	0.936304	-0.146703	-0.264946	1.18945	0.12026	0.563901	0.00663817		0.999947	0.0145529	0.99992
Itpka	-0.0903489	1.0409	-0.0985632	0.210048	-1.18919	-0.292505	0.898884	0.0010156	0.8323	0.999947	0.0903547	0.99992
Pamr1	-0.313297	1.18768	-0.19999	1.00259	-0.279108	-0.0541372	0.54942	0.0403366		0.87099	0.999966	0.99992
S100b	0.370408	-1.18728	-0.00105707	-0.306013	-0.00740672	0.277345	0.38752	2.92901e-05		0.999947	0.999966	0.99992
Zranb1	0.287498	-1.18725	0.0509197	-0.415497	-0.0133535	-0.064451	0.468753	4.56639e-06	0.922795	0.999947	0.999966	0.99992
Garem1	-0.344893	1.18641	-0.202142	-0.264212	1.17298	-0.0320332	0.475021	0.000438793		0.999947	0.0312461	0.99992
Clcn1	0.160073	-1.1862	-0.110006	-0.487992	0.603859	-0.0511853	0.801497	0.0185178		0.999947	0.999966	0.99992
Abr	-0.272955	1.18591	-0.263694	0.326201	0.203366	-0.0558994	0.468842	1.29219e-08	0.301248	0.999947	0.999966	0.99992
Cdh4	-0.271632	1.18582	-0.405133	-0.315197	0.930338	-0.076292	0.589243	0.00303233		0.999947	0.300359	0.99992
Fam53b	0.354993	-1.18557	-0.190478	-0.134141	-0.275078	0.00684334	0.396743	0.000153455		0.999947	0.999966	0.99992
Akap13	-0.390465	1.1836	-0.14779	0.193308	0.703581	-0.0816517	0.329349	7.16016e-06	0.726411	0.999947	0.655625	0.99992
Igsf3	-0.271129	1.18313	-0.193414	-0.404442	1.03324	0.102958	0.590205	0.000220829		0.999947	0.0672928	0.99992
Mcc	0.352086	-1.18257	-0.129075	-0.186798	-0.324577	-0.00436015	0.403442	2.60637e-05		0.999947	0.999966	0.99992
Cmip	-0.185162	1.18177	-0.476913	0.16908	0.132948	-0.0903484	0.65177	9.41372e-07	0.0724092	0.999947	0.999966	0.99992
Apcdd1	-0.21671	0.4236	-0.383878	-0.136972	1.18162	0.0306827	0.679965	0.495458		0.999947	0.04529	0.99992
Nck1	0.263941	-1.18149	0.174941	-0.16682	-0.245396	-0.0414516	0.524489	0.00324119		0.999947	0.999966	0.99992
Dlg3	-0.318439	1.18132	-0.111785	0.294392	0.13979	-0.169686	0.390194	1.05999e-06	0.774478	0.999947	0.999966	0.99992
Magi3	-0.22824	1.18128	-0.184112	0.430717	-0.163895	-0.05724	0.570687	1.87275e-05	0.624219	0.999947	0.999966	0.99992
4930447F24Rik	0.249417	-1.18118	-0.170922	-0.211795	-0.0930725	-0.165959	0.619442	0.0222846		0.999947	0.999966	0.99992
Adra1a	-0.359566	1.18094	-0.309306	-0.0934036	1.15913	-0.0154644	0.459789	0.00129267		0.999947	0.0451167	0.99992
Nsun7	-0.161196	1.17887	0.00655946	-0.143293	-0.133189	-0.0639377	0.763528	0.0496019		0.999947	0.999966	0.99992
Ptgs2	-0.671156	1.17825	0.386783	1.13114	0.0237854	-0.191727	0.0756984	0.0218999		0.413838	0.999966	0.99992
Tmem163	0.388254	-1.17781	-0.0991189	-0.782352	0.178425	0.0805336	0.422292	0.00956408		0.999947	0.999966	0.99992
Tnfrsf19	-0.316329	1.17761	0.0289081	0.416203	0.183973	0.0284317	0.421146	0.000704518	0.956665	0.999947	0.999966	0.99992
ENSMUSG00000108616	-0.414885	1.17725	-0.0928379	0.424796	0.294621	-0.196254	0.384953	0.00428964		0.999947	0.999966	0.99992
Ltbp4	-0.0898628	1.17719	-0.448007	-0.0117638	0.431151	-0.00988944	0.895463	0.00199672		0.999947	0.999966	0.99992
Ncdn	-0.213715	1.17707	-0.208102	-0.00902894	0.291763	-0.0237748	0.596571	5.41373e-08	0.451652	0.999947	0.999966	0.99992
Clip4	-0.217007	1.17696	0.140251	-0.142197	0.201115	0.0280535	0.591195	0.000190684		0.999947	0.999966	0.99992
Plppr2	-0.187592	1.17651	-0.522004	0.143942	0.0764265	-0.184148	0.676853	3.87337e-05	0.0716619	0.999947	0.999966	0.99992
Ankrd34c	-0.31812	1.17635	-0.0966102	0.221576	0.864805	0.128164	0.547578	0.0377469		0.999947	0.551212	0.99992
Aaed1	0.21201	-1.17604	0.173823	-0.192212	-0.08523	-0.0541677	0.658019	0.0160469		0.999947	0.999966	0.99992
Slc12a2	0.315356	-1.17576	0.146147	-0.433913	0.0958824	0.206499	0.405735	1.24975e-06	0.720323	0.999947	0.999966	0.99992
Mlip	-0.363301	1.17498	-0.189254	0.845655	-0.0383962	-0.168688	0.457536	0.000669669	0.648404	0.999947	0.999966	0.99992
Reln	0.111841	-1.17498	-0.372116	-0.497867	0.362133	-0.243002	0.870482	1.80303e-06	0.197657	0.999947	0.999966	0.99992
ENSMUSG00000107017	-0.349565	1.17496	0.0876246	0.130085	0.146634	-0.0514344	0.544756	0.0207133		0.999947	0.999966	0.99992
Inf2	-0.0446271	1.17488	0.369943	-0.636019	-0.0521578	0.213232	0.952387	0.000379126	0.240423	0.999947	0.999966	0.99992
ENSMUSG00000097884	0.254411	-1.17097	0.130288	-0.354345	-0.0428657	-0.0339539	0.61793	0.045384		0.999947	0.999966	0.99992
Agt	0.280486	-0.874919	0.316862	-1.17	-0.191773	0.0680338	0.615273	0.0324322		0.461436	0.999966	0.99992
Ppp1r1b	-0.0821789	0.629464	1.11519	-1.16966	-0.27165	-0.27427	0.917853	0.669299	3.4815e-07	0.157737	0.999966	0.99992
Trpm3	0.303113	-1.16942	-0.153723	-0.584222	0.306677	0.0612831	0.472285	2.35853e-07	0.684954	0.999947	0.999966	0.99992
Abcc8	0.447574	-1.16917	-0.308202	-0.264696	-0.346949	0.0672611	0.309098	0.00318001		0.999947	0.999966	0.99992
Gabrg3	-0.0896295	1.16893	0.230929	0.088101	-0.694502	-0.0225282	0.886483	0.000962005		0.999947	0.964201	0.99992
Galnt13	0.334241	-1.1689	0.456108	-0.446554	-0.765162	-0.0312903	0.470772	1.94115e-05	0.157194	0.999947	0.496528	0.99992
Tmem44	-0.114578	1.16811	-0.340235	0.642328	-0.47413	0.124561	0.853748	0.00221545		0.999947	0.999966	0.99992
Rilpl1	-0.267891	1.16797	-0.167309	0.440038	-0.246361	-0.187092	0.5425	0.00344921		0.999947	0.999966	0.99992
Sowaha	-0.185198	1.1679	0.0266334	0.171215	-0.823786	-0.243854	0.71425	5.22501e-05	0.95683	0.999947	0.484029	0.99992
Plekhh1	0.477911	-1.16685	0.201809	-0.878722	0.025582	0.509629	0.312927	0.00636403		0.999947	0.999966	0.99992
Lrrc73	-0.147685	1.16611	-0.35422	0.133518	-0.039189	-0.056808	0.775195	0.0276072		0.999947	0.999966	0.99992
Dclk2	-0.284786	1.03622	-0.154278	-0.558139	1.16586	0.0300567	0.568154	0.000135321	0.726465	0.999947	0.0172043	0.99992
Adamts4	0.557708	-1.16557	-0.018287	-0.917818	0.0413894	0.349394	0.236816	0.0487907		0.999947	0.999966	0.99992
Sox2ot	-0.0543557	1.16503	-0.0344165	-0.744812	0.679305	0.398451	0.947022	0.00545703		0.999947	0.999966	0.99992
Acvr1c	-0.269592	1.16338	0.0995685	0.0485095	0.212424	-0.0228588	0.480925	0.00288459		0.999947	0.999966	0.99992
Tmem200a	-0.185031	1.1633	-0.280141	0.582706	-0.478324	-0.098532	0.748143	0.0417992		0.999947	0.999966	0.99992
Ctbp2	0.287542	-1.16314	-0.160364	-0.793582	0.478872	0.0244158	0.564246	0.00186271		0.999947	0.999966	0.99992
Pms1	0.221458	-1.16262	0.411744	-0.267091	-0.501863	-0.11466	0.680073	0.00524418		0.999947	0.999966	0.99992
Ssbp4	-0.141965	1.16225	-0.407758	-0.204174	0.196699	-0.140762	0.766409	0.000351528		0.999947	0.999966	0.99992
Slc22a15	0.471846	-1.16196	-0.189935	-0.360412	-0.449807	0.0228854	0.303104	0.00980144		0.999947	0.999966	0.99992
Wdr6	-0.0578205	1.1615	-0.299113	-0.0469713	0.0635123	0.0347366	0.932837	1.18288e-05	0.584968	0.999947	0.999966	0.99992
Galnt14	-0.19898	1.16133	-0.205053	0.386098	-0.153597	-0.00983549	0.686895	0.0244219		0.999947	0.999966	0.99992
Gria4	0.257984	-1.16127	-0.0719449	-0.271367	0.0604867	-0.0512835	0.548179	4.9456e-07	0.870252	0.999947	0.999966	0.99992
Apod	-0.482698	0.281383	0.237406	-0.32922	1.16081	-0.26134	0.356512	0.484331	0.5489	0.999947	0.0169361	0.99992
Nr2f1	-0.202167	1.15948	-0.566887	0.390066	0.149323	-0.0231267	0.652451	0.000247532	0.0831373	0.999947	0.999966	0.99992
B3gat1	-0.216764	1.15934	-0.300263	0.351526	-0.105582	-0.123931	0.586599	6.3785e-06	0.323867	0.999947	0.999966	0.99992
Slitrk3	-0.224671	1.15895	-0.196124	0.443189	-0.196369	-0.0496808	0.608664	4.66681e-05	0.606732	0.999947	0.999966	0.99992
Gls2	0.33159	-1.15774	-0.0752226	0.0717848	-0.246746	0.109984	0.41441	0.0159582		0.999947	0.999966	0.99992
Ltbp3	0.399214	-1.15765	-0.458068	-0.651313	0.146813	-0.0284484	0.355602	0.000186773		0.999947	0.999966	0.99992
Rnf19b	0.282027	-1.15723	0.0142248	-0.469729	-0.148062	-0.206445	0.510032	0.000515846		0.999947	0.999966	0.99992
Cntn5	-0.268351	1.15659	0.13862	0.467054	-0.182229	0.0243568	0.553924	0.0172411		0.999947	0.999966	0.99992
Sparc	0.358299	-1.15647	0.115471	-0.6766	-0.159885	0.0206777	0.397183	9.367e-08	0.780335	0.999947	0.999966	0.99992
Atl2	0.23047	-1.1563	0.191688	-0.16333	-0.179175	-0.0828447	0.578236	4.57287e-06	0.620278	0.999947	0.999966	0.99992
5530401A14Rik	-0.16809	1.15609	-0.294178	0.180028	0.136939	-0.000997717	0.751701	0.0157265		0.999947	0.999966	0.99992
AI504432	-0.272393	1.15414	0.209849	0.617195	-0.440035	-0.0252804	0.561392	0.000294698	0.618026	0.999947	0.999966	0.99992
Uba7	-0.467531	1.15413	0.100116	0.0946532	0.434748	-0.200795	0.397128	0.000854448		0.999947	0.999966	0.99992
Btbd3	0.225795	-1.15337	-0.0156621	-0.0255883	-0.194171	-0.137724	0.600669	1.91014e-07	0.970366	0.999947	0.999966	0.99992
Fem1c	0.307669	-1.15269	0.0142537	-0.474212	-0.0405819	-0.0726981	0.422292	3.45586e-05		0.999947	0.999966	0.99992
Plekhg5	-0.110365	1.15157	-0.472383	0.35849	-0.377917	-0.0896381	0.860467	0.00072633	0.142588	0.999947	0.999966	0.99992
ENSMUSG00000107215	-0.42739	1.15082	0.119042	0.133541	0.261969	-0.0958977	0.434161	0.00668475		0.999947	0.999966	0.99992
Tmem62	0.295521	-1.14925	0.108065	-0.155641	-0.31341	0.0100402	0.484839	0.00192177		0.999947	0.999966	0.99992
ENSMUSG00000104655	0.377281	-1.14914	0.0150906	-0.179455	-1.02905	-0.12361	0.41441	0.00125779		0.999947	0.169075	0.99992
Nat14	-0.305089	1.14903	0.052727	0.239613	-0.0853685	-0.131292	0.406849	0.00785674		0.999947	0.999966	0.99992
ENSMUSG00000018451	-0.0977742	1.1487	-0.0222268	-0.0975361	-0.0654714	0.0831287	0.856834	8.99026e-05	0.969565	0.999947	0.999966	0.99992
Dpf1	-0.298222	1.14858	-0.208362	-0.150298	0.430793	-0.213997	0.447248	0.00196372		0.999947	0.999966	0.99992
Sntg1	-0.299362	1.14834	0.250019	0.408494	-0.136608	-0.0657613	0.50114	0.000624545	0.505941	0.999947	0.999966	0.99992
Npy1r	-0.310965	1.14657	-0.0927639	0.597365	-0.197426	-0.104892	0.503867	0.0308549		0.999947	0.999966	0.99992
Cdh10	-0.375595	1.14611	0.232344	0.444096	0.183851	-0.0167081	0.362911	0.000230405	0.537155	0.999947	0.999966	0.99992
Adamtsl1	-0.302852	1.14606	-0.308874	-0.209351	0.875946	-0.0101248	0.541454	0.0352369		0.999947	0.585327	0.99992
Rell1	0.0776443	-1.14598	0.13737	-0.055289	0.134417	-0.152004	0.910437	0.0383957		0.999947	0.999966	0.99992
Pla2g4e	0.152826	-1.1459	-0.130256	-0.0389319	-0.120123	-0.337368	0.769785	0.00288459		0.999947	0.999966	0.99992
Ttll3	0.328052	-1.14574	-0.177989	-0.167413	-0.251106	-0.11075	0.406639	0.00774527		0.999947	0.999966	0.99992
Lsm11	0.458335	-1.14318	-0.472893	0.033217	-0.695988	0.0345899	0.307416	0.00161558		0.999947	0.999966	0.99992
Gpr45	-0.117669	1.14097	-0.101337	0.256673	-0.390844	0.0199031	0.830196	0.049356		0.999947	0.999966	0.99992
Adgrb2	-0.149118	1.13976	-0.588953	0.20657	-0.0139132	-0.171629	0.764968	4.54659e-07	0.0150249	0.999947	0.999966	0.99992
Miat	-0.0103371	1.13895	-0.538572	0.413937	-0.797997	0.0713327	0.989377	7.99281e-07	0.0155779	0.999947	0.443088	0.99992
Nefh	0.509809	-1.13892	0.0194786	-0.702368	0.0287394	0.58746	0.199329	0.00115752		0.999947	0.999966	0.99992
Zfp804a	-0.290586	1.13795	0.392345	-0.0859208	0.0813923	-0.0773586	0.494243	0.00550727		0.999947	0.999966	0.99992
Kcna3	-0.154439	1.1378	-0.291189	0.475122	-0.194837	0.0396101	0.776557	0.0295534		0.999947	0.999966	0.99992
Id3	-0.176864	1.13593	0.00660203	-0.343329	0.367856	0.00715269	0.72504	0.0428555		0.999947	0.999966	0.99992
Crhr1	0.257214	-1.13593	-0.454629	-0.550585	0.149468	-0.0290353	0.651068	0.0107473		0.999947	0.999966	0.99992
Cnnm3	0.283584	-1.13538	-0.152516	-0.456308	0.0827169	-0.139337	0.484839	0.000480289		0.999947	0.999966	0.99992
Pde8b	-0.144586	1.1347	0.0153427	0.454186	-0.761391	-0.0490141	0.791027	0.000472882	0.974906	0.999947	0.626221	0.99992
Pcdh15	-0.317774	1.13452	-0.344122	0.38674	0.42512	-0.0796307	0.434915	0.000108551	0.335348	0.999947	0.999966	0.99992
Dyrk2	-0.292882	1.13443	-0.300468	0.678175	-0.253569	-0.225007	0.50114	0.000336813	0.394338	0.999947	0.999966	0.99992
Mctp1	-0.315747	0.152667	1.13416	-0.7617	0.640406	-0.251046	0.51339	0.861627	5.83683e-09	0.999947	0.999966	0.99992
Arpp19	-0.25007	0.891428	0.5418	0.585539	-1.13339	-0.216651	0.635989	0.241624	0.00906178	0.999947	0.0222959	0.99992
Slc16a2	-0.327834	1.13254	-0.20499	0.2228	0.362911	-0.124532	0.404392	0.00360521		0.999947	0.999966	0.99992
Rab27b	-0.115335	1.13253	0.0552002	0.415488	-0.768105	-0.0396738	0.853879	0.0228483		0.999947	0.83406	0.99992
Kctd12	0.015542	0.117382	-0.119692	-0.566245	1.13142	0.0876807	0.98557	0.921883		0.999947	0.04529	0.99992
Ramp1	-0.223435	1.13121	0.241233	0.292098	-0.372372	0.0257595	0.589973	0.00780991		0.999947	0.999966	0.99992
Cacna2d1	-0.413062	1.12918	-0.0942452	0.68034	0.167008	-0.194015	0.251963	2.32079e-07	0.784928	0.999947	0.999966	0.99992
Heatr5a	0.35318	-1.12916	0.0655904	-0.316153	-0.341898	0.00161918	0.392274	0.00269297		0.999947	0.999966	0.99992
Samd9l	-0.357658	1.12873	0.124772	0.575812	0.0025662	-0.0338086	0.527391	8.03928e-06	0.657349	0.999947	0.999966	0.99992
Kcna1	0.412626	-1.12828	0.0668778	-0.435431	-0.214355	0.315746	0.284177	6.89984e-05	0.878515	0.999947	0.999966	0.99992
Pcdh1	-0.199954	1.12744	-0.558032	0.224434	0.100301	-0.202209	0.632305	8.83548e-07	0.0171985	0.999947	0.999966	0.99992
Clcn5	0.441577	-1.12693	0.0182836	-0.465007	-0.204275	0.226979	0.268581	0.00342579		0.999947	0.999966	0.99992
ENSMUSG00000085471	0.190245	-1.12679	-0.411884	0.127775	0.00999592	-0.204531	0.693505	0.00805483		0.999947	0.999966	0.99992
Cacna1g	0.398976	-1.12601	-0.460183	-0.570654	-0.00249802	-0.168054	0.379871	2.00495e-06	0.347724	0.999947	0.999966	0.99992
ENSMUSG00000105867	-0.253254	1.1249	-0.127437	0.359416	-0.215459	-0.120101	0.531834	0.00725488		0.999947	0.999966	0.99992
Zmat4	-0.247385	1.12381	-0.162879	0.297193	0.341361	0.0455961	0.606006	0.00208233		0.999947	0.999966	0.99992
Cnr1	0.321526	-1.02925	0.0830353	-0.286264	-1.12158	-0.271599	0.506194	1.46082e-05	0.822522	0.999947	0.0593716	0.99992
Wasf1	-0.215754	1.12148	-0.30559	0.233994	-0.061324	-0.208945	0.588788	6.35166e-06	0.27508	0.999947	0.999966	0.99992
Tox2	0.0911231	1.12128	-0.611871	-0.323166	0.0701246	0.138996	0.886598	0.0186042		0.999947	0.999966	0.99992
Kcnd2	0.297037	-1.12055	0.051214	-0.761563	0.0549232	-0.134125	0.500538	1.92249e-06	0.908661	0.999947	0.999966	0.99992
Mkl2	-0.340675	1.11919	0.0120938	0.393754	0.0132666	-0.241015	0.349976	9.08888e-07	0.974906	0.999947	0.999966	0.99992
Mtch2	0.357302	-1.11875	-0.0890048	-0.373399	-0.155768	0.0297973	0.402825	0.00060521		0.999947	0.999966	0.99992
Mag	0.505438	-1.11688	0.336329	-1.09641	-0.0500946	0.725432	0.296913	0.000547903		0.33243	0.999966	0.163595
Adra2a	-0.214475	1.11637	-0.344994	0.302864	0.242625	0.0898836	0.627362	0.0123942		0.999947	0.999966	0.99992
Palmd	-0.166472	1.116	-0.187028	0.496819	-0.516257	-0.0669298	0.751701	0.0451374		0.999947	0.999966	0.99992
Rasgef1a	-0.246235	1.11514	-0.260553	0.294582	-0.216632	-0.314174	0.509668	6.11778e-06	0.383053	0.999947	0.999966	0.99992
Sycp1	0.267683	-1.11366	0.0513308	-0.276665	-0.27701	-0.129991	0.566129	0.0409232		0.999947	0.999966	0.99992
Fgf14	0.229415	-1.11288	0.322373	-0.215224	-0.592633	-0.244837	0.618785	0.000260348	0.354599	0.999947	0.999966	0.99992
Gbp5	-0.430056	1.11273	0.135947	-0.471582	0.584274	-0.337659	0.427898	0.015051		0.999947	0.999966	0.99992
Ap1s1	-0.165995	1.11251	0.0649009	0.0216565	-0.50886	-0.254694	0.717225	0.000138767	0.887848	0.999947	0.999966	0.99992
Csf1r	-0.19953	1.11201	0.201314	0.255335	0.0623016	0.339547	0.61793	0.000536387	0.606732	0.999947	0.999966	0.99992
Gcnt2	-0.463285	1.11186	0.365587	0.374844	0.355181	0.00119539	0.251963	0.0143431		0.999947	0.999966	0.99992
ENSMUSG00000106491	0.394597	-1.11078	0.274721	-0.35738	-0.772279	0.0659989	0.406639	0.019943		0.999947	0.958132	0.99992
AI593442	-0.131473	1.11065	-0.0172389	0.446894	-0.473874	0.135665	0.815019	0.00033141	0.968004	0.999947	0.999966	0.99992
ENSMUSG00000111935	0.367657	-1.10953	0.0555932	-0.543952	-0.396916	-0.10091	0.420539	0.0428965		0.999947	0.999966	0.99992
Nav3	-0.319722	1.10947	-0.206387	0.608134	-0.0993682	-0.250787	0.406639	1.96351e-06	0.477942	0.999947	0.999966	0.99992
Ptprn2	-0.19328	1.10763	-0.17233	0.447759	-0.399321	-0.0905811	0.645313	8.01765e-07	0.570768	0.999947	0.999966	0.99992
Pla2g7	0.303671	-1.10689	-0.0369321	-0.220261	0.060089	0.194899	0.417799	3.15866e-05	0.944913	0.999947	0.999966	0.99992
Sdk2	-0.226336	1.10492	-0.383777	0.0347997	0.285695	-0.21173	0.615273	0.000563388		0.999947	0.999966	0.99992
Esrrg	0.276742	-1.10418	0.0715671	-0.310659	0.197587	0.200667	0.472358	0.00170675		0.999947	0.999966	0.99992
Plch1	0.271043	-1.10278	0.428658	-0.0247216	-0.730655	0.106937	0.589243	0.0198903		0.999947	0.922685	0.99992
Fam184a	-0.270131	0.440111	0.137577	-0.536664	1.10247	-0.055866	0.553298	0.341317		0.999947	0.0320086	0.99992
Atg16l2	0.329909	-1.09987	-0.0962951	-0.412909	0.0137086	0.0117632	0.406639	0.00217163		0.999947	0.999966	0.99992
ENSMUSG00000104235	0.229027	-1.09958	0.542424	-0.134775	-0.597531	0.0566056	0.670008	0.0341368		0.999947	0.999966	0.99992
Cpne8	-0.388993	1.09827	0.219096	-0.276816	0.824442	-0.0812725	0.403442	0.0153727		0.999947	0.585327	0.99992
Ppp1r12b	-0.281602	0.568206	-0.365722	-0.0979687	1.09814	-0.0987361	0.496775	0.0547282	0.167827	0.999947	0.0225674	0.99992
Gabpb2	0.24155	-1.09795	0.0424139	-0.559231	0.236082	-0.0636299	0.578247	0.000119933		0.999947	0.999966	0.99992
Tecpr1	0.330271	-1.09727	-0.304686	-0.432968	-0.181589	-0.222314	0.421146	1.61255e-05	0.394748	0.999947	0.999966	0.99992
Slc17a7	-0.314013	1.0971	-0.358878	0.440536	0.0487497	-0.477756	0.524836	1.13489e-07	0.165394	0.999947	0.999966	0.99992
Slc35f4	-0.459731	1.09616	0.0495637	0.216503	0.751724	-0.0297867	0.309098	0.0394796		0.999947	0.991081	0.99992
Cntnap5a	-0.221164	1.09476	0.189748	0.846216	-0.798393	0.0340126	0.669293	0.000116486	0.587013	0.974677	0.555482	0.99992
Cdc42se2	-0.379019	1.09461	0.0202248	0.31122	0.500252	-0.00199146	0.281596	2.87514e-05	0.967561	0.999947	0.999966	0.99992
Ano4	-0.154854	1.09338	0.0929497	-0.159151	0.553094	0.440863	0.776383	0.00298191		0.999947	0.999966	0.99992
Kctd9	0.430578	-1.09259	0.022977	-0.184623	-0.126387	0.392068	0.284177	0.0299171		0.999947	0.999966	0.99992
ENSMUSG00000105620	0.42269	-1.09253	-0.0140508	-0.0109767	-0.992648	0.136998	0.393142	0.0080085		0.999947	0.273385	0.99992
Cdo1	-0.316949	1.09192	0.00788251	0.280545	0.174495	-0.0198268	0.417799	0.0228749		0.999947	0.999966	0.99992
Gpsm1	-0.00493284	-0.503179	-0.262352	-0.877637	1.09093	-0.144245	0.994444	0.21487		0.999947	0.04529	0.99992
Lama2	0.220059	-1.0909	-0.237863	0.0629947	-0.116052	-0.155046	0.581385	0.00229477		0.999947	0.999966	0.99992
Arhgef10l	0.402058	-1.09069	-0.310445	-0.41808	-0.0626845	0.021635	0.268581	0.000701731		0.999947	0.999966	0.99992
Whrn	0.224141	-1.09023	-0.477343	-0.257633	0.369245	-0.111143	0.637558	0.00120066		0.999947	0.999966	0.99992
Ptp4a3	-0.212397	1.08813	-0.276138	0.153937	-0.193189	-0.31539	0.627362	0.00807774		0.999947	0.999966	0.99992
Slc35f1	-0.176916	1.08712	-0.0476072	0.230178	-0.346531	-0.119251	0.667612	0.000962816	0.925529	0.999947	0.999966	0.99992
Sec14l2	-0.206264	1.08688	-0.196072	0.156912	0.273354	0.0837858	0.637558	0.0109819		0.999947	0.999966	0.99992
ENSMUSG00000110710	-0.216986	1.08559	0.0731565	-0.0453076	0.124997	-0.012404	0.559975	0.000676951	0.880508	0.999947	0.999966	0.99992
Cobl	-0.105788	0.98457	-0.216112	0.643769	-1.08454	-0.227291	0.874527	0.00323329	0.521007	0.999947	0.103445	0.99992
Ust	0.398546	-1.08447	-0.242623	-0.54644	-0.245498	-0.0692171	0.376781	0.00170612		0.999947	0.999966	0.99992
Plxnc1	-0.332773	1.08419	-0.268088	0.602694	-0.115692	-0.304374	0.417417	0.000216047	0.451268	0.999947	0.999966	0.99992
Arhgap5	0.2997	-1.08322	0.0806289	-0.15021	-0.336563	0.0335448	0.415044	1.74948e-06	0.827162	0.999947	0.999966	0.99992
Pbx1	-0.379247	0.961212	-0.187085	-0.0993005	1.08307	-0.174623	0.393142	0.00014653	0.535951	0.999947	0.0195028	0.99992
Pcdhgc5	-0.310888	1.08247	-0.407883	0.296778	0.33082	-0.234926	0.417799	0.000439947	0.167827	0.999947	0.999966	0.99992
Unc5a	-0.149145	1.08208	-0.127952	0.10433	-0.466322	-0.188886	0.750045	0.000388816	0.775353	0.999947	0.999966	0.99992
ENSMUSG00000103672	0.182934	-1.08197	0.197767	-0.127609	-0.200533	-0.110451	0.704949	0.0150028		0.999947	0.999966	0.99992
Foxo3	0.218476	-1.07945	-0.17878	-0.195709	-0.0265041	-0.227637	0.622788	1.85833e-05	0.618875	0.999947	0.999966	0.99992
Ifih1	-0.390926	1.07939	0.123129	0.310365	0.259444	-0.0591553	0.48185	4.20285e-05	0.673929	0.999947	0.999966	0.99992
Alcam	-0.0528833	1.07488	0.217979	0.159774	-1.02375	-0.020591	0.94139	1.24792e-05	0.480318	0.999947	0.0682413	0.99992
Adgrb1	-0.20823	1.07417	-0.399116	0.0293229	0.221969	-0.263186	0.616793	1.40827e-06	0.0959776	0.999947	0.999966	0.99992
ENSMUSG00000109648	-0.162983	1.07326	-0.0244489	0.678342	-0.653934	0.054581	0.782569	0.0392685		0.999947	0.999966	0.99992
Gjc3	0.473222	-1.07324	0.192721	-0.862923	-0.0793428	0.435061	0.272842	0.00288459		0.999947	0.999966	0.99992
Slc8a1	-0.358206	1.07318	0.20525	0.456234	0.191229	0.0463926	0.313099	1.84473e-07	0.489009	0.999947	0.999966	0.99992
Fam20c	-0.225728	1.07318	-0.140838	-0.414078	0.918154	0.125306	0.661079	0.00289203		0.999947	0.258729	0.99992
Myot	-0.0827524			-0.0151377	-0.0351318	-1.07078						1.12833e-05
Psmb8	-0.452084	1.0706	0.172459	-0.0648139	0.374273	-0.0499022	0.407548	0.0324762		0.999947	0.999966	0.99992
Celf3	-0.321624	1.0701	-0.310807	-0.0389627	0.600199	-0.272625	0.405013	0.000109845	0.347724	0.999947	0.999966	0.99992
Tmem28	-0.103321	1.06926	-0.161008	-0.378558	0.135666	-0.0498356	0.842844	0.0440998		0.999947	0.999966	0.99992
Dmtn	-0.136721	1.06862	-0.266412	0.311649	-0.343652	-0.0875577	0.7721	8.96137e-06	0.349306	0.999947	0.999966	0.99992
Sort1	-0.193468	1.06817	-0.26664	0.435803	-0.0733392	0.0747715	0.647314	3.6331e-06	0.285819	0.999947	0.999966	0.99992
Nova2	-0.104477	1.06633	-0.627292	0.105188	0.231339	0.0697669	0.842064	4.37111e-05	0.0180588	0.999947	0.999966	0.99992
Tmtc2	0.207217	-1.06623	-0.151804	-0.674325	0.558319	-0.0779534	0.701291	0.00165977		0.999947	0.999966	0.99992
Jmjd1c	0.212869	-1.06566	-0.0135119	-0.201038	0.0715144	-0.0863014	0.588609	4.7951e-06	0.974906	0.999947	0.999966	0.99992
Shroom2	-0.233228	1.06556	0.0059893	0.324628	0.227116	0.24462	0.551417	0.000213611	0.992524	0.999947	0.999966	0.99992
Mapk3	-0.290784	1.06519	-0.153622	0.0965557	0.397815	-0.0933298	0.395532	0.000167435	0.711867	0.999947	0.999966	0.99992
Rimkla	0.569909	-1.06514	-0.149465	-0.544353	-0.146225	0.345595	0.0719979	0.0408538		0.999947	0.999966	0.99992
Slc17a6	0.503241	-1.0648	-0.04467	-0.141789	-0.673677	0.319779	0.211153	0.00397763		0.999947	0.857583	0.99992
Plcxd3	0.226134	-1.06464	0.130709	-0.0358554	-0.352858	-0.00500608	0.658019	0.00450994		0.999947	0.999966	0.99992
Pak3	-0.0834434	1.06337	-0.0562893	0.406864	-0.62031	0.0770881	0.886436	2.73434e-05	0.893575	0.999947	0.999966	0.99992
ENSMUSG00000106414	0.402873	-1.0624	-0.150056	-0.0974765	-1.02851	-0.0961886	0.39723	0.0260996		0.999947	0.273654	0.99992
Ednrb	0.462293	-1.06142	-0.174201	-0.656966	0.315812	0.377147	0.361739	0.00544883		0.999947	0.999966	0.99992
Srrm4os	0.177023	-1.0614	-0.458711	-0.222117	0.556106	-0.0571891	0.74581	0.00964461		0.999947	0.999966	0.99992
Dynll1	-0.300987	1.06078	0.163723	0.238915	-0.0978058	-0.186348	0.375511	0.000875854	0.696095	0.999947	0.999966	0.99992
Pan3	0.240274	-1.06058	0.0428758	-0.419248	-0.0271827	-0.178813	0.569564	1.10971e-05	0.926091	0.999947	0.999966	0.99992
Zdhhc23	-0.157652	1.06045	-0.23386	0.13183	-0.110175	-0.107892	0.763528	0.0149336		0.999947	0.999966	0.99992
Dusp1	-0.291125	-1.05993	0.656722	0.770114	0.631994	-0.170515	0.564246	0.00649341		0.999947	0.999966	0.99992
Zfp219	0.385146	-1.05993	-0.257875	-0.953329	0.0794534	-0.0964174	0.406639	0.00438385		0.999947	0.999966	0.99992
Ociad2	-0.438338	1.05928	0.298913	0.410047	0.0874228	-0.178317	0.296913	0.00444959		0.999947	0.999966	0.99992
Islr	-0.333018	1.02629	-0.169195	-0.484882	1.05926	-0.098874	0.545945	0.0483721		0.999947	0.177935	0.99992
ENSMUSG00000034842	-0.802726	1.05909	0.3392	0.259168	0.591506	-0.0839985	0.00398552	0.268711			0.999966	0.99992
Shank1	-0.0338397	0.76632	-1.05893	0.234147	-0.0128825	-0.191041	0.961514	0.000827383	4.86856e-09	0.999947	0.999966	0.99992
Atp2b3	0.419287	-1.05835	-0.436393	-0.305752	-0.394023	-0.0201356	0.313099	1.12226e-05	0.10219	0.999947	0.999966	0.99992
Clstn2	-0.182743	1.05808	-0.341542	0.225832	0.257747	0.106489	0.715505	9.67672e-05	0.285819	0.999947	0.999966	0.99992
Epha10	-0.150171	1.057	-0.31068	0.26628	-0.0394653	0.0332071	0.753748	0.00179247		0.999947	0.999966	0.99992
Cspg5	-0.187384	1.05616	-0.274424	0.0848713	0.148358	-0.0940936	0.632547	0.00016323	0.374838	0.999947	0.999966	0.99992
F730043M19Rik	-0.218621	1.05466	-0.223319	0.42349	0.0532404	0.0825331	0.591627	0.0119631		0.999947	0.999966	0.99992
Tubb3	-0.0196855	1.05459	-0.46093	0.00070043	0.0213207	0.158363	0.974258	0.00101142	0.130895	0.999947	0.999966	0.99992
Gbp7	-0.422982	1.05444	0.120888	0.244121	0.251268	-0.0506076	0.434161	8.854e-05	0.69896	0.999947	0.999966	0.99992
Ubash3b	0.25821	-1.05431	-0.228569	-0.517331	0.320404	-0.0585253	0.560987	0.000448472		0.999947	0.999966	0.99992
Drp2	-0.267167	1.0541	-0.285027	0.374921	0.32604	0.016237	0.493292	0.000206746	0.380135	0.999947	0.999966	0.99992
Kif21b	-0.0947315	1.05396	-0.70342	0.146892	0.228665	0.0936415	0.858619	0.000370105	0.00452305	0.999947	0.999966	0.99992
43525	-0.16226	1.05285	-0.106726	0.670055	-0.678129	-0.00705724	0.762535	0.00606765		0.999947	0.999966	0.99992
Hsph1	-0.0535407	1.05262	-0.0373337	0.383397	-0.682232	0.17117	0.93265	1.64094e-05	0.926091	0.999947	0.633388	0.99992
Zdhhc22	0.0222292	1.05225	-0.472792	0.488962	-0.965063	-0.0628268	0.976612	0.0277989		0.999947	0.235832	0.99992
ENSMUSG00000105663	-0.515398	0.857038	0.571585	-0.226524	1.05115	-0.100199	0.251963	0.032401		0.999947	0.0995862	0.99992
Mvp	0.114288	-1.05033	0.154476	-0.643368	0.251269	-0.290152	0.851795	0.0166824		0.999947	0.999966	0.99992
Efnb2	-0.230305	1.05025	-0.0798415	0.141083	-0.110931	-0.192741	0.50797	0.000939339	0.86794	0.999947	0.999966	0.99992
Nsg1	0.308598	-1.04979	0.156875	-0.388595	-0.330351	-0.0256319	0.441705	6.07173e-06	0.673553	0.999947	0.999966	0.99992
ENSMUSG00000103544	0.298156	-1.04949	0.126382	0.00316841	-0.934141	-0.0884974	0.51339	0.00235251		0.999947	0.340242	0.99992
Mtus2	0.241951	-1.04926	-0.203497	-0.375452	0.0669088	-0.17581	0.588277	0.000253783	0.624867	0.999947	0.999966	0.99992
Ephb1	0.505299	-1.04798	0.296159	-0.727089	-0.688319	0.241197	0.209831	0.00628664		0.999947	0.933145	0.99992
Myh14	0.442044	-1.04791	-0.409921	-0.920488	0.122425	0.0148067	0.324694	0.00490506		0.999947	0.999966	0.99992
Rcan3	0.376698	-1.04774	-0.174502	-0.618064	6.98254e-05	0.0539722	0.39723	0.00171789		0.999947	0.999966	0.99992
Crip2	-0.1639	1.04769	-0.338999	0.132566	-0.075047	-0.156693	0.724809	0.0161836		0.999947	0.999966	0.99992
Cdr2l	0.36068	-1.04727	-0.19626	-0.617691	0.223225	0.104842	0.362911	0.00353718		0.999947	0.999966	0.99992
Necab3	-0.151857	1.04528	-0.336225	0.227947	0.13324	0.0174953	0.770757	0.0439968		0.999947	0.999966	0.99992
Ppp1r2	-0.308464	1.04498	0.681749	-0.0154796	-0.18521	-0.126395	0.46464	0.000152257	0.0170431	0.999947	0.999966	0.99992
Sema4g	0.415163	-1.04447	-0.465379	-0.786457	0.1406	-0.0105216	0.341697	0.00114869		0.999947	0.999966	0.99992
Grik2	0.230815	-1.04408	0.366175	-0.486224	-0.212053	-0.147158	0.583246	4.84155e-06	0.168803	0.999947	0.999966	0.99992
Sphkap	0.156023	-1.04378	0.12628	-0.00505155	-0.0742259	-0.130587	0.776262	3.60398e-05	0.721475	0.999947	0.999966	0.99992
Kcnk1	0.2403	-1.04361	0.264232	-0.191304	-0.448606	-0.0822196	0.603895	0.0102788		0.999947	0.999966	0.99992
Fjx1	-0.29779	1.04349	-0.161156	0.100865	0.680741	-0.103945	0.50602	0.0118309		0.999947	0.999966	0.99992
Arc	-0.478927	1.04314	0.394332	0.269937	0.288893	-0.0853677	0.378398	0.00224281	0.214615	0.999947	0.999966	0.99992
Gm4951	-0.294013	1.04278	0.112244	0.153157	0.169494	-0.0329535	0.609738	0.0330779		0.999947	0.999966	0.99992
Eno3	-0.384932	-0.408832	-0.150333	-0.184853	0.121267	-1.04178	0.490477	0.822763		0.999947	0.999966	0.000755652
Zfpm1	-0.281443	1.04145	0.207039	0.0580126	-0.301294	-0.214871	0.548066	0.00959623		0.999947	0.999966	0.99992
Pdlim7	-0.215977	1.04089	-0.182118	0.0824203	0.292155	0.0236784	0.581802	0.0155716		0.999947	0.999966	0.99992
ENSMUSG00000046807	0.814451	-1.04082	-0.490181	-0.324568	-0.594564	0.267839	0.00236446	0.137281		0.999947	0.999966	0.99992
Junb	-0.772784	0.958128	0.29346	0.725257	1.04023	-0.411028	0.00398552	0.0107473		0.999947	0.0903547	0.99992
Epha7	-0.188916	1.03995	0.253362	0.418433	-0.676117	-0.0327279	0.682236	0.000393911	0.451268	0.999947	0.933145	0.99992
Lrp4	-0.296238	1.03952	-0.415907	0.109633	0.662515	-0.10169	0.503224	0.00429416		0.999947	0.985258	0.99992
Pcdh7	-0.184742	1.03833	0.05219	0.377148	0.0175798	0.368269	0.670861	2.48089e-05	0.890779	0.999947	0.999966	0.99992
Dsel	-0.113752	1.03804	0.287519	0.247147	-0.877891	-0.0869903	0.854294	0.0174998		0.999947	0.528011	0.99992
ENSMUSG00000106944	-0.273937	1.03797	0.0271952	0.0836662	0.619867	0.137009	0.54942	0.0377826		0.999947	0.999966	0.99992
Cttnbp2	-0.291259	1.03679	-0.00581894	0.0921215	0.505859	0.0367928	0.438366	6.19418e-05	0.991085	0.999947	0.999966	0.99992
Rai14	-0.472427	1.03582	0.166744	0.248827	0.489981	-0.191328	0.277931	0.0286585		0.999947	0.999966	0.99992
Smad9	0.404589	-1.0346	-0.104909	-0.386643	-0.0882548	0.138624	0.260162	0.0157787		0.999947	0.999966	0.99992
Fnip2	0.244191	-1.03352	-0.0084806	-0.312071	0.0495342	-0.039555	0.546874	0.000822354		0.999947	0.999966	0.99992
ENSMUSG00000064337	-0.41618	1.03221	0.206645	0.521735	0.366162	0.00622952	0.261226	5.75389e-06	0.723235	0.999947	0.999966	0.99992
Ncald	-0.255295	1.03191	-0.105289	0.654395	-0.456814	-0.240984	0.555348	9.02071e-06	0.784928	0.999947	0.999966	0.99992
Ar	-0.232474	1.03042	0.53633	0.551771	-0.989843	-0.0407124	0.658158	0.00541947		0.999947	0.160017	0.99992
Scube3	-0.0759522	1.02961	-0.396299	-0.11704	0.0484806	-0.0449065	0.892695	0.0261533		0.999947	0.999966	0.99992
Peak1	0.410418	-1.02901	-0.295427	-0.254416	-0.600815	-0.0665787	0.307416	7.2705e-05	0.390415	0.999947	0.999966	0.99992
ENSMUSG00000105202	0.233407	-1.02838	0.115833	-0.0788668	-0.376366	-0.0722905	0.616791	0.0348173		0.999947	0.999966	0.99992
D130043K22Rik	-0.0899016	1.02824	-0.303464	0.514952	-0.669602	-0.0361941	0.886483	0.00989316		0.999947	0.999966	0.99992
AF529169	0.137003	-1.02767	-0.0106487	0.237525	0.224236	0.137914	0.790666	0.0483717		0.999947	0.999966	0.99992
ENSMUSG00000105922	0.273456	-1.02695	0.160427	0.0373716	-0.973371	-0.0688924	0.5783	0.022367		0.999947	0.362074	0.99992
Ctss	-0.39168	1.02607	0.496551	0.553253	-0.00719992	0.233126	0.384175	0.00180586	0.301455	0.999947	0.999966	0.99992
Kcnq3	-0.232527	1.0233	0.0305284	0.66018	-0.515662	-0.0224351	0.597841	0.00013359	0.938264	0.999947	0.999966	0.99992
Arnt2	-0.115936	1.023	-0.581337	0.644568	-0.408829	-0.0333769	0.842058	1.39954e-05	0.00578499	0.999947	0.999966	0.99992
ENSMUSG00000113055	0.126596	-1.02236	0.119282	-0.50915	0.395009	-0.136698	0.831703	0.00797341		0.999947	0.999966	0.99992
Nfia	0.348319	-1.0199	-0.260003	-0.451198	0.0168077	0.0463088	0.39565	3.70732e-05	0.482294	0.999947	0.999966	0.99992
Ppp1r9b	-0.136888	1.01983	-0.345519	-0.0670726	-0.0796124	-0.287509	0.76012	2.54494e-05	0.13776	0.999947	0.999966	0.99992
Plp1	0.473062	-1.01735	0.350315	-0.849872	-0.092334	0.926294	0.309098	1.92249e-06	0.467782	0.9137	0.999966	0.00088852
Gpr17	-0.15152	1.01641	-0.0881754	0.004691	0.148665	0.0792146	0.716603	0.0118174		0.999947	0.999966	0.99992
Col4a2	-0.36633	1.01588	0.00189038	0.140494	0.281698	-0.273152	0.272203	0.000539277	0.998145	0.999947	0.999966	0.99992
Kcnt1	0.296892	-1.01444	-0.0910188	-0.557065	-0.0996154	-0.172121	0.462959	8.85932e-06	0.822237	0.999947	0.999966	0.99992
Baz2b	0.26583	-1.01302	0.0213439	-0.337879	-0.00706915	-0.0190252	0.427806	5.34891e-05	0.967561	0.999947	0.999966	0.99992
Tet1	0.251643	-1.01261	0.0363646	-0.521394	0.188974	-0.009507	0.545945	0.00245231		0.999947	0.999966	0.99992
Ezr	-0.289948	1.01167	-0.0277836	0.0798595	0.0222292	-0.264635	0.455429	0.00406253		0.999947	0.999966	0.99992
Gnaz	-0.0861325	1.01055	-0.257879	0.302951	-0.432743	0.00500297	0.869463	0.00212194	0.525111	0.999947	0.999966	0.99992
Chrm3	-0.173091	1.01013	-0.155854	0.424723	-0.282494	-0.109573	0.781318	0.0193154		0.999947	0.999966	0.99992
Pcdhgb4	0.299768	-1.01003	-0.026813	-0.644387	0.150212	-0.028136	0.454573	0.0162902		0.999947	0.999966	0.99992
Rnf112	0.290122	-1.00984	-0.202234	-0.128996	-0.999519	-0.396651	0.551375	7.7244e-05	0.521363	0.999947	0.185261	0.99992
C1qb	-0.416448	1.00955	0.246252	0.354945	-0.172166	-0.0391233	0.404392	0.00979783		0.999947	0.999966	0.99992
Micall1	0.51395	-1.00897	-0.171275	-0.582945	-0.0354467	0.36246	0.199329	0.00986204		0.999947	0.999966	0.99992
Ifi44l	-0.488207	1.00816	0.207225	0.314121	0.256505	-0.0454404	0.383195	0.0479057		0.999947	0.999966	0.99992
Dnm3os	0.290613	-1.00812	0.31837	-0.455424	-0.35486	-0.00499782	0.494641	0.0172298		0.999947	0.999966	0.99992
Slc1a4	-0.171037	1.00779	-0.0316524	0.129785	0.0475081	0.0675535	0.676275	0.00295078		0.999947	0.999966	0.99992
Map2	-0.243979	1.0073	0.144913	0.332731	-0.114277	0.0386396	0.444853	6.75674e-07	0.592082	0.999947	0.999966	0.99992
Arhgap26	0.259935	-1.00644	0.102638	-0.0786267	-0.94891	-0.285467	0.579306	4.05814e-05	0.80389	0.999947	0.191251	0.99992
Gfra1	-0.0711869	1.00569	0.127475	0.208252	-0.563174	0.0780114	0.906539	0.0232343		0.999947	0.999966	0.99992
ENSMUSG00000106010	-0.43397	0.78575	0.472536	-0.122138	1.00518	0.0515299	0.32359	0.0390595		0.999947	0.130939	0.99992
Egr1	-0.452701	1.00516	-0.147724	0.624334	0.481382	-0.111891	0.37503	0.000926783	0.703105	0.999947	0.999966	0.99992
Dpysl3	-0.192575	1.0049	-0.215818	0.114188	0.504588	0.209681	0.660438	0.00235738		0.999947	0.999966	0.99992
Ppp2r1b	0.288722	-1.00423	0.0361548	-0.152889	-0.0819117	0.118801	0.471312	0.0258886		0.999947	0.999966	0.99992
Sh3gl3	-0.134424	1.00358	-0.0545444	0.329056	-0.135654	0.154124	0.776557	0.0293376		0.999947	0.999966	0.99992
Syngr3	-0.146779	1.00357	-0.168993	0.314994	-0.427713	-0.126324	0.748729	0.00124287	0.707182	0.999947	0.999966	0.99992
Agrn	-0.282519	1.00352	-0.0843249	0.20779	0.228445	-0.116547	0.404392	1.40196e-05	0.830799	0.999947	0.999966	0.99992
Slc15a2	-0.372901	1.00287	0.0496845	0.207573	0.687385	0.0518369	0.353949	0.0131331		0.999947	0.999966	0.99992
Ece1	0.205307	-1.00223	-0.122398	-0.277435	0.0691742	-0.180067	0.635966	0.000630394		0.999947	0.999966	0.99992
Ncapd2	0.405028	-1.00217	-0.190247	-0.342368	-0.232713	-0.00470039	0.296913	0.0395779		0.999947	0.999966	0.99992
Gpc6	0.214138	-1.00175	-0.0604245	0.217711	-0.558558	-0.153396	0.617823	0.0263648		0.999947	0.999966	0.99992
Arhgap32	-0.26315	1.00174	-0.0195272	0.650815	-0.461788	-0.227535	0.5425	3.19161e-06	0.95683	0.999947	0.999966	0.99992
Tmeff1	-0.118294	0.999875	0.00762718	0.247537	-0.321206	0.0822166	0.805133	0.00486682		0.999947	0.999966	0.99992
Sptb	0.376234	-0.9998	-0.329503	-0.621227	-0.0796291	-0.0594575	0.362911	1.03844e-05	0.224355	0.999947	0.999966	0.99992
Pqlc1	0.319571	-0.99956	-0.12153	-0.316272	-0.115033	-0.0654814	0.39565	0.0350119		0.999947	0.999966	0.99992
Srgap2	0.268644	-0.998385	-0.0710783	-0.325183	-0.0641888	-0.0473839	0.518306	2.1272e-05	0.863862	0.999947	0.999966	0.99992
Xk	0.29482	-0.998018	0.0666066	-0.104396	-0.351946	0.0700498	0.473849	0.00959623		0.999947	0.999966	0.99992
Myoz1	-0.16676	0.269187		0.00263746	0.0815307	-0.99703						4.8568e-05
Foxred2	0.319955	-0.996613	-0.105314	-0.287084	-0.22675	-0.0720287	0.421146	0.0331623		0.999947	0.999966	0.99992
Mov10	-0.372788	0.996266	0.292786	-0.0139613	0.153	-0.274433	0.39723	0.0356249		0.999947	0.999966	0.99992
Ppargc1b	0.370393	-0.996206	-0.496272	-0.352386	0.102652	0.0659257	0.376781	0.00479085		0.999947	0.999966	0.99992
Rims2	0.24485	-0.994878	0.0353462	-0.126637	-0.392385	-0.181621	0.530104	4.4279e-05	0.932563	0.999947	0.999966	0.99992
ENSMUSG00000102151	0.12927	-0.994511	-0.0269118	-0.229623	0.397594	-0.042762	0.805165	0.0447895		0.999947	0.999966	0.99992
Mras	-0.224965	0.994434	-0.163643	0.425514	-0.202151	-0.132323	0.556405	0.000167636	0.6433	0.999947	0.999966	0.99992
Rap2a	-0.288926	0.993917	-0.135367	0.395289	0.165646	-0.0482994	0.397128	0.000565351	0.74142	0.999947	0.999966	0.99992
Map2k1	-0.37949	0.992778	0.305664	0.101098	0.337784	-0.155911	0.202029	5.51626e-05	0.257374	0.999947	0.999966	0.99992
Maml3	0.0491325	-0.822446	-0.177358	-0.978246	0.992523	-0.176271	0.951395	0.0386741		0.87099	0.233679	0.99992
Reep3	0.419029	-0.990749	-0.180381	-0.425527	-0.0933415	0.195171	0.199329	0.00214746		0.999947	0.999966	0.99992
Mbp	0.388003	-0.93427	0.285503	-0.989821	0.165188	0.783695	0.403442	1.60246e-05	0.604383	0.36904	0.999966	0.0109114
Cep120	0.300795	-0.988725	-0.250695	-0.373349	0.179757	0.0438856	0.393454	0.000472882		0.999947	0.999966	0.99992
Cacna1c	-0.239538	0.580027	-0.386855	-0.210806	0.988631	-0.121172	0.558566	0.0338527	0.113318	0.999947	0.0569336	0.99992
Rnf157	-0.118802	0.987872	-0.209707	0.117309	-0.00985499	0.110863	0.779732	3.87996e-05	0.499358	0.999947	0.999966	0.99992
Nwd2	-0.182147	0.863855	-0.364634	0.932764	-0.987395	-0.385282	0.768733	0.0221969	0.304833	0.796003	0.360962	0.99992
Add2	-0.21475	0.98571	0.0404819	0.248955	-0.0770051	0.00298101	0.568154	1.0502e-05	0.919923	0.999947	0.999966	0.99992
Slc1a2	-0.2209	0.985183	-0.140089	0.489896	-0.0868081	0.0649292	0.555348	9.42499e-07	0.600039	0.999947	0.999966	0.99992
Grid1	-0.0464985	0.98505	-0.100175	0.120896	-0.43079	0.106837	0.933314	0.00148598	0.833624	0.999947	0.999966	0.99992
Zfp536	0.373106	-0.985021	-0.266512	-0.375653	-0.0442253	0.0918063	0.309098	0.00162325		0.999947	0.999966	0.99992
Rnf150	-0.148969	0.983566	0.0129802	0.228686	-0.435577	-0.0383205	0.727787	0.00031277	0.974906	0.999947	0.999966	0.99992
Cdkn1b	0.187485	-0.98348	-0.0548748	-0.474373	0.319341	-0.127599	0.664186	0.000710297		0.999947	0.999966	0.99992
Dleu2	0.0011543	-0.982694	0.551409	-0.160639	0.316874	-0.0865079	0.998485	0.00294321		0.999947	0.999966	0.99992
2700081O15Rik	-0.102469	0.982677	-0.49841	0.112646	0.195108	0.0401847	0.842193	0.018741		0.999947	0.999966	0.99992
Mapk1	-0.32085	0.982503	-0.170606	0.299772	0.403402	-0.105491	0.315025	5.34177e-06	0.570115	0.999947	0.999966	0.99992
Cd200	-0.27832	0.982225	0.338038	0.453052	-0.332427	-0.0700679	0.491542	0.000909865	0.338973	0.999947	0.999966	0.99992
Tusc3	-0.308266	0.981785	0.190183	0.3139	-0.151486	-0.207674	0.393142	0.000661004	0.620278	0.999947	0.999966	0.99992
Ugt8a	0.507406	-0.98012	0.418915	-0.484518	-0.399801	0.798151	0.280358	0.014606		0.999947	0.999966	0.14093
Syt1	-0.358399	0.978981	0.00886884	0.466632	0.0677088	-0.30296	0.313099	2.38277e-06	0.978355	0.999947	0.999966	0.99992
Tspan2	0.394877	-0.978873	0.417184	-0.569955	-0.220115	0.587112	0.349976	0.00295078	0.234352	0.999947	0.999966	0.69356
Ntsr2	-0.118715	0.977369	0.0479306	-0.058689	0.188583	0.31533	0.80113	0.00257102		0.999947	0.999966	0.99992
Adamts20	-0.214067	0.977154	-0.105023	0.222818	0.405996	0.172802	0.645313	0.0479684		0.999947	0.999966	0.99992
Dnal1	-0.22989	0.976647	-0.226947	0.397878	0.00386124	-0.0494641	0.504878	0.00066988	0.501892	0.999947	0.999966	0.99992
Large1	-0.29972	0.975774	0.0205012	0.295861	0.0133304	-0.200354	0.382983	8.52741e-05	0.96126	0.999947	0.999966	0.99992
Srgap1	0.419669	-0.953022	0.085619	-0.975417	-0.320915	-0.00991264	0.337127	0.00993667		0.87099	0.999966	0.99992
Ccndbp1	0.273613	-0.974887	0.101559	-0.311749	-0.148466	0.0080481	0.470495	0.00571333		0.999947	0.999966	0.99992
Plxna2	-0.238301	0.974588	-0.0953816	0.401981	-0.173969	-0.127532	0.476644	2.47844e-05	0.78666	0.999947	0.999966	0.99992
Gabra4	-0.188153	0.97447	0.300313	0.212492	-0.525418	-0.117148	0.686259	0.000973525	0.31	0.999947	0.999966	0.99992
Cbarp	-0.061642	0.974022	-0.36012	0.118495	-0.18185	0.0532687	0.903239	7.15836e-05	0.27508	0.999947	0.999966	0.99992
Dcaf12l1	-0.1841	0.97398	-0.247322	0.293299	-0.189639	-0.131823	0.644545	0.0106609		0.999947	0.999966	0.99992
Pgrmc1	-0.165642	0.97349	-0.111575	0.300983	-0.364146	-0.136925	0.703201	0.000118313	0.784928	0.999947	0.999966	0.99992
Nova1	0.413268	-0.972911	0.14382	-0.310525	-0.601752	0.194776	0.217367	0.000684533		0.999947	0.999966	0.99992
Hs3st1	0.178649	-0.971091	-0.163061	-0.3487	0.483569	0.0206365	0.748143	0.0283103		0.999947	0.999966	0.99992
Cpe	-0.232221	0.970952	-0.0285043	0.248884	-0.0530093	-0.100015	0.476342	5.64541e-06	0.937408	0.999947	0.999966	0.99992
Pianp	-0.22056	0.970746	-0.27222	-0.0950278	0.359737	-0.183982	0.552792	0.00116112	0.456829	0.999947	0.999966	0.99992
Kcnc1	0.365614	-0.970065	-0.440857	-0.613745	0.0645971	-0.0235098	0.377925	1.36984e-05	0.0777784	0.999947	0.999966	0.99992
Fam102b	-0.30543	0.92698	0.127186	-0.506687	0.96893	-0.0181353	0.534451	0.00263506		0.999947	0.280171	0.99992
Dlgap3	-0.128772	0.966881	-0.383734	0.130259	-0.388645	-0.396592	0.794117	0.000240485	0.167827	0.999947	0.999966	0.99992
Pde3a	0.25394	-0.966851	0.173045	-0.936093	0.27828	0.0460735	0.627362	0.04064		0.999947	0.999966	0.99992
Ccng2	0.133966	-0.966455	0.103205	-0.0943279	-0.0561517	-0.194242	0.767877	0.00423627		0.999947	0.999966	0.99992
Pdzrn3	-0.174139	0.966133	-0.310076	0.833712	-0.555841	-0.0349378	0.776557	0.023864		0.999947	0.999966	0.99992
Paqr8	0.22957	-0.966075	-0.163401	-0.175638	0.206777	0.0699505	0.50114	7.39712e-05	0.696095	0.999947	0.999966	0.99992
Myo18b	-0.582076	0.965613	-0.162095	0.479576	-0.244468	-0.785707	0.309098	0.431002			0.999966	0.0145382
Pde4a	-0.184682	0.965097	-0.183861	-0.0762896	0.439712	0.0805206	0.668373	0.00118953	0.642182	0.999947	0.999966	0.99992
Epb41l2	-0.23768	0.964809	0.00128908	0.60634	0.000479754	0.245695	0.527391	0.000559912	0.998469	0.999947	0.999966	0.99992
Snn	-0.335041	0.963365	0.132076	0.146822	0.593483	0.0937984	0.349976	0.000167906	0.725105	0.999947	0.999966	0.99992
Fut8	0.292855	-0.963264	0.0269397	-0.334581	-0.301549	-0.0984887	0.430608	0.000931474	0.959576	0.999947	0.999966	0.99992
Maf	0.21187	-0.962592	-0.518218	-0.100873	0.236698	-0.0696393	0.664412	0.00587742		0.999947	0.999966	0.99992
Gprin1	-0.336383	0.898879	-0.5998	0.0193199	0.96149	-0.29879	0.470772	0.00304081	0.0403427	0.999947	0.290047	0.99992
Zbtb18	0.244018	-0.960817	-0.263754	-0.00429157	-0.177412	-0.229375	0.655547	0.000391662	0.335613	0.999947	0.999966	0.99992
Pam	-0.152029	0.959654	-0.0442981	0.525775	-0.561028	0.0140808	0.759186	7.3774e-05	0.914233	0.999947	0.999966	0.99992
Ypel1	-0.376614	0.958856	-0.0538773	0.526117	0.0944245	-0.0883083	0.349976	0.047457		0.999947	0.999966	0.99992
Trim56	-0.42493	0.958348	0.130687	0.190559	0.245149	-0.0470983	0.420539	0.00259362	0.715646	0.999947	0.999966	0.99992
Fgfr1	0.346441	-0.957674	-0.284048	-0.95144	0.227449	-0.0178923	0.421146	0.00057188		0.87099	0.999966	0.99992
Aplp1	-0.0871932	0.955825	-0.155568	0.0812867	-0.119162	0.144574	0.837851	8.32622e-06	0.626851	0.999947	0.999966	0.99992
ENSMUSG00000032846	-0.212303	0.955325	0.141792	-0.113252	0.433152	0.12382	0.621662	0.00628186		0.999947	0.999966	0.99992
Col4a1	-0.504558	0.954716	0.247959	0.0995699	0.615287	-0.346531	0.0357241	0.000744722	0.538446	0.999947	0.999966	0.99992
Mgat5b	-0.192174	0.954162	-0.620582	0.314855	0.260499	-0.103373	0.668607	0.00732444		0.999947	0.999966	0.99992
Dusp7	-0.0980473	0.95353	-0.287429	0.257184	-0.160692	0.0400947	0.860467	0.0113708		0.999947	0.999966	0.99992
Kcnab2	-0.125861	0.953317	-0.120563	0.0970115	0.0521129	0.158145	0.797155	0.000423202	0.726411	0.999947	0.999966	0.99992
Bcr	-0.0553036	0.951256	0.0172076	-0.321782	-0.271826	-0.097129	0.917208	0.000175838	0.969565	0.999947	0.999966	0.99992
Tmem63c	0.287699	-0.950222	-0.43111	-0.119307	-0.369708	-0.234549	0.50797	0.00541002		0.999947	0.999966	0.99992
Bst2	-0.399109	0.947106	0.1283	0.407609	0.206682	-0.0574494	0.472471	0.00299487	0.646796	0.999947	0.999966	0.99992
Ppp2r2b	-0.162733	0.946939	-0.254497	0.397857	-0.0712419	0.067019	0.677779	0.00144039	0.480318	0.999947	0.999966	0.99992
Nbeal1	0.221256	-0.946513	0.305175	-0.0917345	-0.37392	0.00785467	0.536941	0.000136758	0.323867	0.999947	0.999966	0.99992
Sh3bp4	-0.317849	0.946408	-0.248981	-0.0436562	0.67055	-0.138763	0.425805	0.0293713		0.999947	0.999966	0.99992
Jag2	-0.0845373	0.945785	-0.442622	0.179904	-0.114738	-0.0346756	0.870482	0.0114926		0.999947	0.999966	0.99992
Cdc42ep4	0.299851	-0.944191	0.047782	-0.54108	-0.0780283	-0.00860975	0.500507	0.0138976		0.999947	0.999966	0.99992
Grm8	-0.415635	0.944037	0.156646	0.0257815	0.813619	-0.0913779	0.361739	0.015534		0.999947	0.628527	0.99992
Zdbf2	0.0789807	0.844002	-0.219317	0.315366	-0.943785	0.0963517	0.90588	0.0236787	0.609213	0.999947	0.285173	0.99992
Kcnip4	0.351435	-0.943403	0.0279699	-0.0754427	-0.752086	0.0264407	0.370233	0.00471733		0.999947	0.685408	0.99992
Errfi1	-0.0557348	-0.943013	0.209246	-0.0750901	0.580287	-0.244647	0.929705	0.00479659		0.999947	0.999966	0.99992
Daam2	0.41598	-0.940365	-0.150409	-0.739233	0.0825723	0.283997	0.251963	0.000176013	0.724749	0.999947	0.999966	0.99992
Ston2	-0.0273927	0.940357	-0.344977	-0.43698	0.395449	0.142457	0.967173	0.0200982		0.999947	0.999966	0.99992
Tmsb4x	-0.373685	0.93994	0.909412	0.251562	-0.0496207	0.0786705	0.32359	7.64332e-05	1.78372e-07	0.999947	0.999966	0.99992
ENSMUSG00000024042	-0.588442	0.563782	0.106103	0.526604	0.939711	-0.248955	0.034746	0.307935		0.999947	0.224353	0.99992
Paxbp1	0.214845	-0.938417	0.0543775	-0.332165	-0.0892834	-0.163455	0.586599	0.000713081		0.999947	0.999966	0.99992
Tub	-0.19692	0.93799	-0.0186853	0.479501	-0.579859	-0.174562	0.645313	0.000142896	0.965188	0.999947	0.999966	0.99992
Actn1	-0.127686	0.937942	-0.124284	0.0981524	-0.248972	-0.091952	0.752747	0.0033729	0.776576	0.999947	0.999966	0.99992
Gabrb3	-0.340009	0.936978	0.032435	0.341867	0.286405	-0.0788068	0.251963	5.77615e-05	0.935614	0.999947	0.999966	0.99992
Dchs1	-0.232516	0.936303	-0.362326	-0.176104	0.790145	-0.00451616	0.617878	0.0220381		0.999947	0.60506	0.99992
Map9	-0.293112	0.93624	0.0902512	0.670988	-0.392265	-0.163418	0.449404	0.0013506	0.823365	0.999947	0.999966	0.99992
Adam11	0.368476	-0.935738	-0.421158	-0.323771	-0.487457	-0.169751	0.40003	0.000574573	0.150814	0.999947	0.999966	0.99992
Erbb4	-0.193264	0.935522	-0.0927034	0.30647	0.0120487	0.082116	0.559975	0.000206746	0.810546	0.999947	0.999966	0.99992
Inpp1	0.143614	-0.935251	0.254006	-0.39904	0.15097	-0.082724	0.770038	0.00698828		0.999947	0.999966	0.99992
Fat4	-0.131533	0.934942	-0.527909	0.328695	0.152606	0.113876	0.79226	0.0020058	0.0940256	0.999947	0.999966	0.99992
Gucy1a3	-0.277483	0.932781	0.0400028	0.248148	0.0898481	-0.10225	0.380173	0.00161574	0.933452	0.999947	0.999966	0.99992
Akap7	0.304851	-0.932405	-0.0969123	-0.0895711	-0.549278	-0.0904899	0.42661	0.00810444		0.999947	0.999966	0.99992
Snph	-0.193604	0.931964	-0.00711784	0.160995	-0.081505	-0.0504652	0.602207	0.000199771	0.984888	0.999947	0.999966	0.99992
Slc39a10	-0.336179	0.931897	0.270443	0.930753	-0.713415	-0.289057	0.466389	0.000136481	0.339917	0.752677	0.833831	0.99992
Cemip	0.107953	-0.930665	-0.242926	0.257482	-0.110675	-0.205551	0.855883	0.0142715		0.999947	0.999966	0.99992
Flrt2	-0.245197	0.930398	0.0944347	0.833274	-0.685311	-0.115319	0.623751	0.0111975	0.81718	0.999947	0.933145	0.99992
Phf24	-0.215165	0.928009	-0.200375	0.578259	-0.316638	-0.163917	0.620732	0.000460472	0.494715	0.999947	0.999966	0.99992
Zkscan16	-0.0979458	0.927975	0.0599064	0.389396	-0.768824	-0.0127821	0.867536	0.013735		0.999947	0.656281	0.99992
Fkbp1a	-0.21245	0.927727	0.130309	0.152031	-0.219732	-0.154602	0.492857	9.47629e-05	0.700416	0.999947	0.999966	0.99992
Abhd16a	0.229863	-0.927473	0.0356439	-0.381483	-0.0479717	-0.117138	0.588609	0.00309513		0.999947	0.999966	0.99992
Fat1	0.19716	-0.927361	-0.226084	-0.817916	0.75373	0.0813014	0.72012	0.0002595	0.485112	0.999947	0.535136	0.99992
Gas2l1	-0.138811	0.926351	-0.233503	0.0825637	-0.0488188	-0.077821	0.729254	0.0210563		0.999947	0.999966	0.99992
Evl	-0.060004	0.924926	-0.236146	-0.095859	0.0362793	0.0898036	0.89843	0.00576844		0.999947	0.999966	0.99992
Slc1a1	-0.158178	0.924742	-0.107886	0.283254	0.161546	0.250246	0.722249	0.00381155	0.81718	0.999947	0.999966	0.99992
Prickle1	-0.217906	0.923646	0.0126098	0.347235	0.0306633	0.0358134	0.640197	0.0045454	0.978298	0.999947	0.999966	0.99992
St8sia4	-0.0991113	0.922943	0.192988	-0.0378244	0.0187078	0.209318	0.853844	0.0368478		0.999947	0.999966	0.99992
Arpp21	-0.343035	0.920291	0.109816	0.321756	0.10973	-0.23042	0.185521	2.46534e-05	0.726465	0.999947	0.999966	0.99992
Arrdc3	0.153689	-0.918949	0.302591	-0.24038	0.0361785	-0.0152659	0.729231	0.0117691		0.999947	0.999966	0.99992
Caln1	0.244432	-0.624832	0.0646157	-0.0811598	-0.918555	-0.0991915	0.579037	0.0159836	0.857171	0.999947	0.140414	0.99992
Sox2	-0.000477878	0.917116	-0.469808	-0.342976	0.255019	0.0757142	0.99922	0.0361435		0.999947	0.999966	0.99992
Itfg2	0.329187	-0.916933	-0.151703	-0.592402	0.120447	0.0112553	0.39666	0.0271934		0.999947	0.999966	0.99992
Olfm1	-0.278648	0.916364	-0.284777	0.411461	0.072084	-0.325817	0.467595	4.34866e-05	0.267981	0.999947	0.999966	0.99992
Cdk19	0.11325	-0.915589	0.0669741	-0.0150291	0.305924	0.0545512	0.794481	0.00139259	0.881271	0.999947	0.999966	0.99992
Fbxo34	-0.201577	0.915335	-0.149329	0.425095	-0.197276	-0.0468823	0.596491	0.0168189		0.999947	0.999966	0.99992
Mast1	0.436751	-0.914911	-0.52031	-0.223627	-0.251416	0.151421	0.246453	0.00240446		0.999947	0.999966	0.99992
Usp28	0.217523	-0.91485	-0.125872	-0.228892	0.0547459	-0.098019	0.563011	0.0100984		0.999947	0.999966	0.99992
Epn1	-0.207233	0.914757	-0.239797	0.028002	0.171403	-0.194865	0.566128	0.000514274	0.451268	0.999947	0.999966	0.99992
ENSMUSG00000109429	0.147587	-0.914406	0.265088	0.0706148	-0.0437463	0.116931	0.736308	0.0408538		0.999947	0.999966	0.99992
Ldha	-0.186844	0.912941	-0.0879349	0.468982	-0.407982	-0.111744	0.644545	0.00331101	0.854785	0.999947	0.999966	0.99992
Mus81	0.273017	-0.912617	-0.12809	-0.44074	0.0544486	-0.0564904	0.5425	0.047372		0.999947	0.999966	0.99992
Thra	-0.214384	0.912372	-0.0739885	0.020702	0.0454107	-0.215265	0.470062	4.94898e-05	0.842366	0.999947	0.999966	0.99992
Nav1	-0.196801	0.911923	-0.630824	0.184433	0.621623	0.0875257	0.644545	0.000514799	0.00688755	0.999947	0.894506	0.99992
Fam217b	-0.13358	0.911691	-0.238718	0.446105	-0.319825	0.00926294	0.778557	0.00953708	0.558091	0.999947	0.999966	0.99992
Psme1	-0.485392	0.91024	0.453552	-0.0182754	0.0463508	-0.241638	0.324694	0.0256351		0.999947	0.999966	0.99992
Car11	-0.110768	0.909559	-0.0365519	0.129228	-0.506973	-0.127922	0.811511	0.00633903	0.944628	0.999947	0.999966	0.99992
Man1a	-0.194891	0.908479	0.00381304	-0.262707	0.289594	-0.140382	0.638448	0.00807774		0.999947	0.999966	0.99992
Fads2	-0.0387248	0.90846	-0.406572	-0.176823	0.413611	0.309244	0.951395	0.0109808	0.231093	0.999947	0.999966	0.99992
Sub1	-0.33449	0.906255	0.329936	0.44189	-0.31696	-0.265369	0.353949	0.00189536	0.236765	0.999947	0.999966	0.99992
Gipc1	-0.215507	0.905766	-0.158935	0.139777	-0.0110454	-0.159935	0.510655	0.0355417		0.999947	0.999966	0.99992
Actr3b	-0.273907	0.903832	0.229958	0.366087	-0.149588	-0.0254269	0.438633	0.00535126	0.535951	0.999947	0.999966	0.99992
Ifit1	-0.327351	0.9036	0.100763	0.479094	0.0871358	-0.0430939	0.569717	0.000138551	0.715646	0.999947	0.999966	0.99992
Sema3a	-0.380461	0.90312	-0.108535	0.616162	0.21362	-0.094349	0.256597	0.0218999		0.999947	0.999966	0.99992
ENSMUSG00000105942	-0.360817	0.800322	0.203051	-0.255087	0.902684	-0.0435293	0.399935	0.0323608		0.999947	0.273385	0.99992
Bcar1	0.33504	-0.90166	-0.242218	-0.420916	-0.337765	-0.16586	0.425704	0.00797341		0.999947	0.999966	0.99992
Mobp	0.288989	-0.795008	0.26903	-0.901501	-0.101567	0.679279	0.574907	0.00569712	0.582931	0.849598	0.999966	0.0204756
Syn1	-0.158458	0.901277	-0.436861	0.161906	0.161431	-0.114388	0.738855	0.000334285	0.0557505	0.999947	0.999966	0.99992
Cnp	0.375502	-0.900709	0.474952	-0.820582	-0.0733348	0.604903	0.393538	0.000436761	0.113318	0.999947	0.999966	0.337197
Zcchc11	0.138935	-0.899154	0.234286	-0.325716	0.0125236	-0.204735	0.749189	0.000830666	0.554854	0.999947	0.999966	0.99992
Gng2	-0.119399	0.898813	-0.163745	0.562532	-0.593293	0.0253236	0.809825	0.00260134	0.664786	0.999947	0.999966	0.99992
Nol4	-0.357996	0.897873	-0.348522	0.337185	0.463466	-0.322198	0.341697	0.00174926	0.30893	0.999947	0.999966	0.99992
Slc7a4	-0.157065	0.896346	-0.0112764	0.280798	-0.617125	-0.15788	0.742491	0.0209249		0.999947	0.999966	0.99992
A730017C20Rik	-0.148152	0.895174	0.513716	0.162384	-0.4512	0.042872	0.793285	0.0464091		0.999947	0.999966	0.99992
Parp4	-0.0230712	-0.894202	0.331657	-0.38755	0.440451	-0.210094	0.973978	0.0363913		0.999947	0.999966	0.99992
Zfp687	0.233761	-0.838154	0.206016	-0.892223	0.08768	-0.0897297	0.61793	0.0201762		0.999947	0.999966	0.99992
Klhl2	-0.130181	0.890998	0.0535141	0.117061	-0.282516	-0.000620447	0.776105	0.00639155	0.897437	0.999947	0.999966	0.99992
Abtb1	0.203964	-0.890511	-0.176474	-0.218844	0.0406951	-0.160308	0.583246	0.0321765		0.999947	0.999966	0.99992
Clvs1	0.212612	-0.89013	0.390312	-0.49575	0.215265	0.213721	0.663608	0.00989316		0.999947	0.999966	0.99992
Tmem240	0.380119	-0.889523	-0.313613	-0.420238	-0.285883	-0.056836	0.375511	0.0191626		0.999947	0.999966	0.99992
Sema6b	-0.139065	0.886725	-0.363349	0.0714302	0.0204735	-0.139721	0.723501	0.00222333	0.284229	0.999947	0.999966	0.99992
Fam171a1	-0.227489	0.886714	0.0390719	0.158039	-0.0175016	-0.0932677	0.450588	0.00744074	0.940288	0.999947	0.999966	0.99992
R3hdm1	-0.424893	0.885866	0.117575	0.74265	0.164481	-0.158637	0.199329	7.52661e-05	0.700836	0.999947	0.999966	0.99992
Tex261	0.17283	-0.885118	-0.0364593	-0.15431	-0.0223834	-0.153582	0.664186	0.0318362		0.999947	0.999966	0.99992
Homer1	-0.373786	0.661082	0.104088	0.884417	-0.0358674	-0.228005	0.383288	0.0180724	0.752557	0.999947	0.999966	0.99992
Galntl6	-0.227803	0.884371	0.166593	-0.158332	0.620482	0.15064	0.631529	0.0337068		0.999947	0.999966	0.99992
ENSMUSG00000064339	-0.424145	0.883558	0.751652	0.468819	0.0296479	-0.00769196	0.16767	4.26139e-05	6.32785e-05	0.999947	0.999966	0.99992
Trhde	0.152428	-0.882507	-0.157057	-0.224636	0.268945	-0.0514064	0.776557	0.00674451		0.999947	0.999966	0.99992
Tril	0.472358	-0.882137	-0.459206	-0.591961	0.0127315	0.195786	0.251963	0.0206331		0.999947	0.999966	0.99992
Nrp1	-0.0324223	0.882028	-0.239465	-0.0731156	-0.0156991	0.062891	0.958422	0.038534		0.999947	0.999966	0.99992
Sh2d5	-0.0472135	0.881638	-0.100975	0.0703616	-0.627951	-0.102887	0.938366	0.0274584		0.999947	0.999966	0.99992
Gaa	-0.0249096	0.881621	0.151333	-0.259802	-0.459087	-0.0373557	0.967804	0.000245671	0.651009	0.999947	0.999966	0.99992
Pip5k1b	0.240111	-0.877579	-0.111222	-0.467531	-0.148358	-0.224906	0.585765	0.0458545		0.999947	0.999966	0.99992
Abl2	-0.334077	0.877038	0.0192114	-0.164982	0.867878	-0.0828719	0.404392	0.000830666	0.967561	0.999947	0.184571	0.99992
Wwc1	-0.0507977	0.873865	-0.352138	0.0174833	-0.276872	-0.136036	0.927061	0.0156916	0.333936	0.999947	0.999966	0.99992
Gpr37l1	0.297077	-0.873722	0.191305	-0.491024	-0.131756	0.124309	0.406639	0.000916128	0.623203	0.999947	0.999966	0.99992
Jarid2	0.13982	-0.872458	-0.167749	-0.39533	0.426938	-0.157657	0.767788	0.00172801		0.999947	0.999966	0.99992
ENSMUSG00000028195	-0.729228	0.0378073	0.339066	0.794265	0.871236	-0.0910172	0.0282536	0.992279		0.999947	0.76014	0.99992
Osbpl6	0.368455	-0.870848	-0.280954	-0.0688411	-0.420214	0.124564	0.251963	0.00131006	0.386998	0.999947	0.999966	0.99992
Rmnd5a	0.173314	-0.868547	0.0806085	-0.0291598	-0.100251	-0.0370912	0.603895	0.000468879	0.842366	0.999947	0.999966	0.99992
Mphosph9	0.118145	-0.86821	-0.0567467	-0.297106	0.321028	-0.177687	0.798124	0.00300213		0.999947	0.999966	0.99992
Dock9	0.289196	-0.868139	-0.354943	-0.256575	-0.13019	-0.134555	0.404392	0.000217212	0.160938	0.999947	0.999966	0.99992
Fat3	-0.157775	0.868133	0.207308	0.23627	-0.272342	0.0942973	0.682018	0.000148332	0.479617	0.999947	0.999966	0.99992
Rtel1	0.105932	-0.867922	-0.0655404	-0.40325	0.412876	-0.17166	0.842058	0.0345374		0.999947	0.999966	0.99992
Ntng1	-0.243376	0.867048	-0.191284	-0.0135771	0.395443	-0.155321	0.581385	0.0176118		0.999947	0.999966	0.99992
Cdkl2	-0.211897	0.866452	0.125446	0.477062	-0.368473	0.0160014	0.583246	0.0278903		0.999947	0.999966	0.99992
Nup93	-0.184904	0.86609	0.303081	-0.00359241	0.013658	0.118058	0.600669	0.00721603	0.393105	0.999947	0.999966	0.99992
Nfic	0.357579	-0.865863	-0.493143	-0.412528	-0.00364236	0.0433649	0.393142	0.00688354	0.116671	0.999947	0.999966	0.99992
Trp53i11	-0.241817	0.86523	-0.277828	0.176045	0.261893	-0.124342	0.496001	0.0236272		0.999947	0.999966	0.99992
Rn7sk	-0.327307	-0.061217	0.86358	0.190684	0.417312	-0.0798002	0.405735	0.951992	1.78372e-07	0.999947	0.999966	0.99992
Rab30	0.204918	-0.862238	0.209714	-0.0824917	-0.172461	0.0974607	0.568154	0.00897023	0.582931	0.999947	0.999966	0.99992
R3hdm4	-0.153666	0.861996	-0.147933	0.0953907	-0.0990681	-0.12178	0.669293	0.00197713	0.696523	0.999947	0.999966	0.99992
Selenom	0.0644563	-0.861493	0.375673	-0.761105	0.339623	-0.256669	0.925331	0.0278908		0.999947	0.999966	0.99992
Aff3	-0.0808835	0.861447	-0.126734	0.0523793	-0.215596	0.0103183	0.853748	0.00508502	0.770753	0.999947	0.999966	0.99992
Rps5	-0.218296	0.495497	0.860921	0.092858	-0.30652	-0.0235716	0.612422	0.189537	0.000189183	0.999947	0.999966	0.99992
Camk4	0.162893	-0.858801	0.156986	-0.14214	-0.568231	-0.346819	0.770328	0.00451415	0.663058	0.999947	0.999966	0.99992
Selenop	-0.303645	0.307707	0.857711	0.364176	0.258532	0.343103	0.404392	0.496833	0.000450175	0.999947	0.999966	0.99992
Bend6	0.387216	-0.856923	-0.215172	0.0450081	-0.53062	0.260231	0.202029	0.0049863	0.578202	0.999947	0.999966	0.99992
Psd	-0.130936	0.856814	-0.292592	-0.0667068	0.0498365	-0.198607	0.754389	0.00148571	0.32408	0.999947	0.999966	0.99992
Sema7a	0.219209	-0.856625	-0.150875	0.0169516	-0.119427	0.0119903	0.581285	0.00678308	0.719181	0.999947	0.999966	0.99992
Ptprn	-0.104587	0.856468	-0.41597	0.159393	-0.0426556	-0.0587626	0.799627	0.00031277	0.123425	0.999947	0.999966	0.99992
Crtc3	0.161202	-0.855532	-0.163602	-0.677772	0.539259	-0.105747	0.763528	0.0218635		0.999947	0.999966	0.99992
Parp11	-0.365221	0.855197	0.434643	0.0196982	-0.0047389	-0.214976	0.440177	0.0389603		0.999947	0.999966	0.99992
Limd2	-0.411761	0.85368	0.120737	-0.152862	0.619487	-0.261501	0.262326	0.0305972		0.999947	0.999966	0.99992
Kcnab1	0.201572	-0.138945	0.582858	-0.508357	-0.853126	0.12764	0.641448	0.895582	0.0230888	0.999947	0.283094	0.99992
Selenon	0.287948	-0.853123	-0.167528	-0.353229	0.0194606	0.0106587	0.461115	0.0449357		0.999947	0.999966	0.99992
Src	-0.167722	0.853107	-0.434745	0.145221	0.100653	-0.170778	0.647049	0.00308312	0.141316	0.999947	0.999966	0.99992
Lmo4	-0.211551	0.850576	-0.10445	0.49893	-0.517198	-0.410485	0.696139	0.00628664	0.795273	0.999947	0.999966	0.99992
Atp13a4	0.0525145	-0.849779	0.232834	-0.101363	0.198621	-0.0891925	0.926703	0.0348149		0.999947	0.999966	0.99992
Fbxo41	-0.101484	0.849583	-0.384459	0.231507	-0.17305	-0.0651802	0.826979	0.00191334	0.196927	0.999947	0.999966	0.99992
Kif5a	0.00733559	0.847305	-0.320949	0.23393	-0.606407	0.106772	0.990563	5.56326e-05	0.136792	0.999947	0.893124	0.99992
Sorl1	0.202962	-0.847176	-0.109533	0.0296648	-0.233081	-0.0797465	0.602757	0.000248802	0.726411	0.999947	0.999966	0.99992
St8sia1	0.396276	-0.847116	-0.354909	-0.0872511	-0.282191	0.230113	0.127445	0.00411395	0.335348	0.999947	0.999966	0.99992
Dclk1	-0.348971	0.844562	-0.0644039	0.420095	0.30143	-0.19117	0.236816	0.000120099	0.851438	0.999947	0.999966	0.99992
Ids	-0.215496	0.844131	0.0238216	0.624202	-0.464076	-0.0531073	0.578247	0.000166439	0.948576	0.999947	0.999966	0.99992
Nrg3	-0.145123	0.843853	-0.19959	0.491775	-0.485687	-0.0911221	0.763323	0.00693168	0.606732	0.999947	0.999966	0.99992
Unc13b	-0.250462	0.843404	-0.257329	0.740183	-0.284438	-0.150587	0.53672	0.00447834	0.442922	0.999947	0.999966	0.99992
Gpr137c	0.169202	-0.843089	0.171917	-0.164787	-0.0178253	-0.00808056	0.626228	0.00548739		0.999947	0.999966	0.99992
Slc4a4	0.245957	-0.841353	0.115967	-0.696595	0.371081	0.256752	0.540603	0.000207257	0.742618	0.999947	0.999966	0.99992
Xkr4	-0.241323	0.83984	0.252623	0.369324	-0.45335	-0.170926	0.503224	0.0027423	0.440393	0.999947	0.999966	0.99992
Selenow	-0.353588	0.800558	0.839729	0.189236	-0.292264	-0.20089	0.341697	0.00140407	2.25178e-05	0.999947	0.999966	0.99992
Zbtb20	0.183157	-0.530782	0.163473	-0.838524	0.182252	-0.031841	0.637558	0.0394951	0.623976	0.936625	0.999966	0.99992
4930480K15Rik	0.259767	-0.835766	-0.0874995	-0.0199242	-0.156845	0.0679715	0.421146	0.0456951		0.999947	0.999966	0.99992
Ppm1b	0.162224	-0.83571	0.0701318	-0.101324	-0.026548	-0.0729977	0.612151	0.00451415	0.885985	0.999947	0.999966	0.99992
Git1	-0.13401	0.835667	-0.15152	0.102799	-0.0389777	-0.0340951	0.723843	0.00140175	0.666369	0.999947	0.999966	0.99992
Arpc2	-0.187375	0.834674	0.136448	0.157226	-0.113076	-0.00249224	0.567433	0.00813165	0.726465	0.999947	0.999966	0.99992
Nae1	0.187196	-0.834593	0.17234	-0.0829943	-0.209999	-0.0268545	0.56673	0.0114958		0.999947	0.999966	0.99992
Rab15	-0.159961	0.834104	-0.12117	0.438415	-0.743766	-0.294959	0.737351	0.00171115	0.74142	0.999947	0.616055	0.99992
Gpd1	0.290433	-0.8333	-0.0833959	-0.457547	-0.105882	-0.0206298	0.546874	0.0246558		0.999947	0.999966	0.99992
Gm42372	-0.128071	0.832465	-0.160742	0.104839	0.0412303	0.0370847	0.715505	0.0091195	0.714814	0.999947	0.999966	0.99992
Me3	-0.416609	0.831844	0.251235	0.1304	0.563644	-0.132123	0.102607	0.00631156	0.494715	0.999947	0.999966	0.99992
Ttc17	0.279223	-0.831825	-0.0683503	-0.218508	-0.133123	0.0747627	0.412358	0.00578168		0.999947	0.999966	0.99992
Slc38a1	0.220972	-0.831527	-0.208692	-0.273928	0.264398	0.0751684	0.476342	0.000301256	0.509307	0.999947	0.999966	0.99992
Gucy1b3	-0.297114	0.831276	0.210302	0.32209	-0.0582721	-0.159693	0.353949	0.00191526	0.509307	0.999947	0.999966	0.99992
Asic2	-0.14217	0.831169	-0.347678	0.132213	0.0161412	-0.116091	0.711095	0.0193685		0.999947	0.999966	0.99992
Rplp1	-0.289923	0.830394	0.520353	0.268825	-0.213778	-0.0811013	0.403442	0.00366131	0.0510922	0.999947	0.999966	0.99992
Camk1d	-0.200383	0.829736	0.0108125	0.260623	-0.0119354	0.0361342	0.496775	0.00139315	0.978298	0.999947	0.999966	0.99992
Strn4	-0.207724	0.828771	-0.210546	0.258474	0.013643	-0.154745	0.545945	0.00169106	0.51599	0.999947	0.999966	0.99992
Sorcs3	-0.133428	0.828441	-0.243801	0.226551	-0.0835903	-0.0321369	0.766409	0.0299331		0.999947	0.999966	0.99992
Fam131a	-0.122396	0.828086	-0.419017	0.34697	-0.39589	-0.235738	0.819943	0.00436109	0.148692	0.999947	0.999966	0.99992
Unc5c	0.246624	-0.82805	0.123907	-0.0470345	-0.667592	-0.0403923	0.558566	0.00130134	0.746987	0.999947	0.779647	0.99992
Pcbp4	0.414314	-0.82515	-0.269523	-0.4949	-0.472521	-0.0559911	0.285045	0.00715562		0.999947	0.999966	0.99992
Prrg3	-0.13354	0.823515	-0.205783	0.48712	-0.206721	0.0843987	0.785411	0.0485775		0.999947	0.999966	0.99992
Chka	0.0872756	-0.823183	0.0882211	-0.0289327	0.00842958	-0.244867	0.829797	0.00145502	0.845078	0.999947	0.999966	0.99992
Slc6a11	0.0495845	0.822388	-0.41424	-0.754624	0.59218	0.451774	0.951142	0.0110727	0.19004	0.999947	0.999966	0.99992
Crocc	-0.0170577	0.821963	-0.589175	-0.0675443	-0.275107	-0.228249	0.977463	0.00990114	0.0557505	0.999947	0.999966	0.99992
Trim25	-0.385158	0.821836	0.184014	0.0243232	0.368802	-0.0669004	0.425704	0.0416693		0.999947	0.999966	0.99992
Zfyve28	0.254404	-0.820001	-0.101483	-0.288176	-0.0140521	0.032465	0.510655	0.00983103		0.999947	0.999966	0.99992
2310022B05Rik	-0.0664806	0.8193	-0.328114	-0.217442	0.351691	0.135923	0.900624	0.0159582		0.999947	0.999966	0.99992
Mapk6	0.159972	-0.818089	0.254902	0.0194711	-0.0985297	0.139241	0.640388	0.00681192	0.518127	0.999947	0.999966	0.99992
Zmiz1	0.275473	-0.818021	-0.440001	-0.537994	0.147326	-0.126338	0.499909	0.0010196	0.10219	0.999947	0.999966	0.99992
Mink1	-0.0260547	0.817554	-0.347193	-0.090067	-0.0771707	0.0305498	0.958341	0.000830666	0.182608	0.999947	0.999966	0.99992
Pan2	0.195785	-0.816099	-0.0121636	-0.434395	0.197151	-0.0555434	0.626898	0.0353944		0.999947	0.999966	0.99992
Myom1	-0.423891	-0.345062	-0.0878242	0.137229	-0.072702	-0.814878	0.442387	0.88108		0.999947	0.999966	0.0193257
Apc	-0.324335	0.759019	-0.0717411	0.181402	0.814525	0.0943951	0.375511	0.000774045	0.8323	0.999947	0.258729	0.99992
Lgi2	0.341786	-0.813788	-0.342075	-0.0611193	-0.0385535	0.329216	0.284177	0.00747489	0.3715	0.999947	0.999966	0.99992
Gabrb1	-0.110075	0.813595	0.0344388	0.322939	-0.651643	-0.0834014	0.81446	0.00217702	0.93514	0.999947	0.831425	0.99992
Tnr	-0.242867	0.813404	0.0249845	0.364809	-0.14755	-0.150939	0.421146	0.000572341	0.954765	0.999947	0.999966	0.99992
Prag1	0.340272	-0.812831	-0.610453	-0.347893	0.0325991	0.0383806	0.451477	0.0310571		0.999947	0.999966	0.99992
Porcn	0.212969	-0.812042	-0.288476	-0.219763	-0.143327	-0.207434	0.664186	0.0223102		0.999947	0.999966	0.99992
Tnfrsf21	-0.00168395	0.811123	-0.15519	0.121461	-0.174362	0.333645	0.997082	0.0134628	0.72291	0.999947	0.999966	0.99992
Ubxn2b	-0.167363	0.810282	0.0633489	0.254535	-0.204803	-0.00103318	0.659927	0.0262574	0.897437	0.999947	0.999966	0.99992
Rapgef3	-0.178087	0.809594	-0.26675	-0.20123	0.745207	0.115742	0.729254	0.0425553		0.999947	0.695963	0.99992
Fndc5	0.345448	-0.809437	-0.17452	-0.626923	0.159035	0.16118	0.32359	0.020672		0.999947	0.999966	0.99992
Tmem151a	-0.0616486	0.809183	-0.30534	0.137037	-0.0606308	0.104064	0.896348	0.0101923	0.347724	0.999947	0.999966	0.99992
Slc22a17	-0.038526	0.808031	-0.199126	-0.0967595	-0.0858586	0.0734108	0.931485	0.00057188	0.525111	0.999947	0.999966	0.99992
Pfkl	-0.096846	0.807857	-0.269314	0.111662	-0.220107	-0.124405	0.809364	0.00571132	0.451459	0.999947	0.999966	0.99992
ENSMUSG00000085133	-0.319622	0.80776	-0.415128	0.478383	0.406528	-0.183614	0.384953	0.00773961	0.155401	0.999947	0.999966	0.99992
Cxxc5	0.202324	-0.807669	-0.475105	-0.0783923	0.18683	-0.0493746	0.643008	0.0187074		0.999947	0.999966	0.99992
Fam3c	-0.246384	0.807252	-0.0845406	0.410625	0.0245959	-0.0497826	0.422292	0.018035	0.85863	0.999947	0.999966	0.99992
Ptprk	-0.347268	0.806441	-0.155054	0.705881	0.243442	-0.044119	0.341697	0.00642451	0.687647	0.999947	0.999966	0.99992
Pxk	0.187022	-0.805609	-0.133838	-0.127853	0.147717	-0.00223194	0.568154	0.0277467		0.999947	0.999966	0.99992
Gria1	-0.229315	0.805548	-0.195001	-0.28601	0.574772	-0.237279	0.508692	0.000308593	0.489967	0.999947	0.999966	0.99992
Nptx1	0.214696	-0.805502	-0.25264	-0.157804	-0.175317	-0.321504	0.699418	0.00487393	0.381826	0.999947	0.999966	0.99992
ENSMUSG00000108621	0.166222	-0.805464	0.286825	-0.221849	-0.126325	-0.0275651	0.652451	0.00964222		0.999947	0.999966	0.99992
Celf4	-0.205282	0.80467	-0.336228	0.0606257	0.145307	-0.328472	0.523204	0.000500409	0.142588	0.999947	0.999966	0.99992
Cldn11	0.280836	-0.804453	0.382973	-0.735154	-0.0714291	0.658008	0.567344	0.0151816	0.448142	0.999947	0.999966	0.19991
Atp1b2	0.257225	-0.803407	0.0340895	-0.496782	0.17901	0.215242	0.490369	0.000627198	0.938264	0.999947	0.999966	0.99992
Mark1	-0.17503	0.803349	-0.171718	0.346907	-0.090349	-0.0253945	0.598715	0.00833131	0.683737	0.999947	0.999966	0.99992
Dnajb5	-0.364213	0.803252	-0.134311	0.319882	0.528735	-0.196574	0.329349	0.00897564	0.752919	0.999947	0.999966	0.99992
Nos1	0.171024	0.060385	-0.802227	-0.593363	0.301237	-0.0551212	0.727511	0.963665	0.00471122	0.999947	0.999966	0.99992
Dscam	-0.14806	0.801602	-0.185709	0.194928	0.129373	0.109801	0.726391	0.00685629	0.628343	0.999947	0.999966	0.99992
A730008H23Rik	0.244823	-0.80086	-0.00474667	-0.32119	0.0558549	0.0679366	0.40003	0.0149783		0.999947	0.999966	0.99992
Cacng2	0.41859	-0.800487	-0.606159	-0.29649	-0.201412	0.0998491	0.284177	0.0345374		0.999947	0.999966	0.99992
Dgkd	0.192672	-0.798583	-0.266093	-0.262007	0.0967312	-0.157959	0.655792	0.00276548	0.414571	0.999947	0.999966	0.99992
Map3k13	0.194185	-0.798317	-0.0547383	-0.106555	-0.116613	-0.104556	0.553924	0.0169506		0.999947	0.999966	0.99992
ENSMUSG00000089417	-0.147107	-0.0737599	0.798064	-0.242636	-0.0450901	-0.166839	0.729757	0.959583	0.00452305	0.999947	0.999966	0.99992
Igsf9b	0.252088	-0.797872	-0.0698996	-0.0145022	-0.573984	-0.153616	0.479708	0.000706357	0.858766	0.999947	0.999966	0.99992
Mtch1	-0.0503001	0.79772	-0.25151	0.0848811	-0.287329	-0.0574465	0.917427	0.00254798	0.491856	0.999947	0.999966	0.99992
Bex3	-0.150436	0.795881	-0.0820709	-0.0457746	0.0722849	-0.0856258	0.635541	0.0402471		0.999947	0.999966	0.99992
Sema6d	0.366727	-0.795526	-0.0696219	-0.414518	-0.0629062	0.339658	0.272842	0.00480089	0.881271	0.999947	0.999966	0.99992
Kifc2	-0.114643	0.794217	-0.267255	0.197416	-0.315032	-0.19997	0.799627	0.0025256	0.373832	0.999947	0.999966	0.99992
Lmtk3	-0.104173	0.79397	-0.60368	-0.0576976	0.0646442	-0.323941	0.825792	0.00368741	0.0171985	0.999947	0.999966	0.99992
Abca2	0.341274	-0.793337	-0.19163	-0.493308	0.0218972	0.17389	0.251963	0.000585146	0.523655	0.999947	0.999966	0.99992
Mroh1	0.278839	-0.791779	-0.232365	-0.229084	-0.0715162	0.0129374	0.353949	0.0035809	0.518101	0.999947	0.999966	0.99992
Pdp1	-0.191286	0.748283	0.450707	0.526686	-0.791601	-0.0801521	0.710173	0.0236408	0.0788465	0.999947	0.462505	0.99992
2900011O08Rik	-0.105788	0.791389	-0.141762	0.310596	-0.267204	0.0595459	0.794278	0.0103499	0.720166	0.999947	0.999966	0.99992
Lrfn5	-0.161004	0.791384	-0.00246499	0.586721	-0.500712	0.00639365	0.728649	0.00658611	0.997049	0.999947	0.999966	0.99992
Tbc1d15	0.138344	-0.791211	0.206216	-0.0990234	0.0472832	0.0573537	0.723875	0.0366829		0.999947	0.999966	0.99992
Lrrc8c	-0.13026	0.791	-0.137234	0.395573	-0.149311	0.14017	0.779835	0.0336832		0.999947	0.999966	0.99992
Serpini1	-0.452782	0.79074	0.498703	0.483778	0.377872	-0.0911116	0.252578	0.00154543	0.0377441	0.999947	0.999966	0.99992
Dmwd	-0.162249	0.790714	-0.16417	-0.019305	0.179832	-0.0621797	0.604752	0.0205339		0.999947	0.999966	0.99992
Agpat1	-0.0490849	0.790423	-0.246801	-0.0960148	-0.134429	-0.079481	0.912794	0.0200376	0.525111	0.999947	0.999966	0.99992
ENSMUSG00000042662	0.564861	-0.790216	-0.414829	-0.369442	-0.275963	0.192851	0.0208599	0.227622		0.999947	0.999966	0.99992
Ccser1	0.243816	-0.789934	-0.0793477	-0.0873097	-0.314391	-0.0934135	0.406639	0.0232314		0.999947	0.999966	0.99992
Adcyap1r1	-0.1748	0.789479	-0.206516	-0.0794772	0.462715	0.0409326	0.647015	0.00245091	0.547536	0.999947	0.999966	0.99992
Lrtm2	-0.0978663	0.787999	-0.0553905	-0.0560084	0.157411	0.143243	0.827995	0.0315655		0.999947	0.999966	0.99992
Pik3ip1	0.0957976	-0.786323	0.201472	-0.566345	0.184485	-0.247147	0.85414	0.0226602		0.999947	0.999966	0.99992
Kif13b	0.314139	-0.785611	-0.0764122	-0.268106	-0.0770927	0.207024	0.242882	0.00753415	0.878161	0.999947	0.999966	0.99992
ENSMUSG00000103497	-0.63272	0.785248	0.302808	0.709827	0.449256	-0.111898	0.00591008	0.269129		0.999947	0.999966	0.99992
Acsl4	-0.24384	0.784686	0.144367	0.638372	-0.43356	-0.0645091	0.506777	0.00862912	0.700416	0.999947	0.999966	0.99992
Xaf1	-0.491364	0.784553	0.106168	0.377844	0.487255	-0.217385	0.353949	0.0270167		0.999947	0.999966	0.99992
Cacnb4	0.125518	-0.784243	0.0922355	0.100421	-0.0863565	-0.00899508	0.770441	0.00548739	0.791929	0.999947	0.999966	0.99992
Timp4	0.119094	-0.783233	0.0596039	-0.205882	0.134328	-0.136285	0.773458	0.00989145		0.999947	0.999966	0.99992
Tarbp1	0.222961	-0.782255	-0.0677767	-0.400144	0.119843	-0.0464568	0.484839	0.0394951		0.999947	0.999966	0.99992
Ptprf	-0.0360141	0.781397	-0.502848	-0.038105	0.105972	0.0252758	0.950476	0.0156247	0.0956474	0.999947	0.999966	0.99992
Ccdc85a	-0.12665	0.780187	0.0343131	0.205886	-0.234236	0.0240356	0.786529	0.0126547	0.944901	0.999947	0.999966	0.99992
Acvr2a	-0.180496	0.780171	-0.033291	0.384534	-0.424152	-0.124212	0.650409	0.00653279	0.944628	0.999947	0.999966	0.99992
Mmd2	-0.114852	0.779527	-0.1496	0.139617	0.175257	0.235169	0.770757	0.0188379	0.720323	0.999947	0.999966	0.99992
Tuba1a	-0.0496743	0.77948	-0.44802	0.179622	0.0549233	0.138365	0.923828	0.0173028	0.146175	0.999947	0.999966	0.99992
Tulp4	0.289158	-0.779259	0.0674739	-0.248985	-0.234607	0.172089	0.344441	0.000735705	0.860126	0.999947	0.999966	0.99992
Gabra1	0.187973	-0.743975	0.0910585	0.295929	-0.77641	-0.0258082	0.660705	0.0102788	0.791929	0.999947	0.422456	0.99992
Vamp2	-0.202692	0.775966	-0.364633	0.0166429	0.320703	-0.26629	0.56673	0.00057969	0.0957105	0.999947	0.999966	0.99992
Pdk2	0.183852	-0.775038	-0.225582	-0.305414	0.0480233	-0.212321	0.686092	0.0222058		0.999947	0.999966	0.99992
C530008M17Rik	0.0223801	0.774153	-0.603548	-0.00475418	-0.0240112	0.0838342	0.970004	0.0236002	0.0398362	0.999947	0.999966	0.99992
Vim	0.134457	-0.740845	0.308299	-0.770346	0.129846	-0.140825	0.798328	0.0425432		0.999947	0.999966	0.99992
Rnf44	-0.143325	0.768937	-0.399985	0.00151504	0.179606	-0.172275	0.687733	0.00969418	0.181141	0.999947	0.999966	0.99992
Cnot6l	0.0845187	-0.767799	0.203737	-0.0726752	0.0592219	-0.111335	0.831329	0.0032591	0.565962	0.999947	0.999966	0.99992
Mir124a-1hg	0.16208	-0.767193	-0.186409	-0.436134	0.241912	-0.199219	0.735238	0.000925668	0.574459	0.999947	0.999966	0.99992
Farp1	-0.212747	0.765248	-0.465753	0.084644	0.462813	-0.160295	0.559369	0.0127508	0.113318	0.999947	0.999966	0.99992
Atf7	0.137393	-0.765186	-0.0109434	-0.154423	0.168666	-0.0466	0.716698	0.0224095		0.999947	0.999966	0.99992
Mtss1l	0.306834	-0.395317	-0.764806	-0.588445	0.0945404	-0.0350874	0.425704	0.327724	0.00155216	0.999947	0.999966	0.99992
Pcsk1n	-0.105729	0.76424	0.0624641	-0.0823561	-0.206126	-0.106311	0.778557	0.0159159	0.871573	0.999947	0.999966	0.99992
Tmem201	0.283569	-0.763288	-0.284555	-0.539432	-0.0522745	-0.165827	0.463513	0.0118174		0.999947	0.999966	0.99992
Nell2	-0.134738	0.603152	-0.174362	0.510149	-0.762228	-0.357833	0.794278	0.0376148	0.546613	0.999947	0.60506	0.99992
Tubb5	-0.118052	0.761446	-0.101044	0.285853	-0.196957	0.0559643	0.746137	0.0086492	0.784216	0.999947	0.999966	0.99992
Atp2b1	-0.311064	0.761277	0.294221	0.141807	0.205781	-0.213794	0.39565	0.00464648	0.245392	0.999947	0.999966	0.99992
Odf2	0.263132	-0.760699	-0.266682	-0.286445	-0.134953	-0.0924302	0.493292	0.00564852	0.451268	0.999947	0.999966	0.99992
Itih3	0.12738	-0.760344	0.168724	-0.552159	-0.152965	-0.0824687	0.831855	0.0165182		0.999947	0.999966	0.99992
Arhgef25	-0.147092	0.760015	-0.239346	0.237011	-0.21627	-0.19754	0.759941	0.032872	0.51599	0.999947	0.999966	0.99992
Acss2	0.213626	-0.759479	0.0357178	-0.273651	0.0888918	0.0872308	0.475542	0.0243404		0.999947	0.999966	0.99992
Cadm1	0.0303736	0.388936	-0.494958	0.366999	-0.75864	-0.166787	0.959978	0.274584	0.0330605	0.999947	0.41175	0.99992
Lrrtm3	0.211741	-0.757752	0.151974	-0.222294	-0.326403	-0.0889825	0.56119	0.015624	0.726465	0.999947	0.999966	0.99992
Efhd2	-0.141688	0.757443	-0.145479	0.243771	-0.0981844	-0.0619459	0.738855	0.0208746	0.726411	0.999947	0.999966	0.99992
Klhl29	-0.159059	0.756832	-0.085775	0.14873	-0.150902	-0.145011	0.655048	0.0294143	0.85484	0.999947	0.999966	0.99992
Mgll	-0.231138	0.756384	-0.0329757	0.1204	0.0714974	-0.258061	0.562751	0.0244122	0.944901	0.999947	0.999966	0.99992
Dlgap4	-0.153133	0.755153	-0.464485	-0.0358279	0.341929	-0.175275	0.702757	0.0031109	0.0831373	0.999947	0.999966	0.99992
Man1c1	0.284505	-0.754915	-0.494108	-0.160061	-0.34697	-0.175193	0.503224	0.0311005		0.999947	0.999966	0.99992
Etl4	-0.233459	0.7545	-0.339458	0.322583	0.465717	0.0089294	0.600669	0.0089495	0.240423	0.999947	0.999966	0.99992
Syn2	-0.220414	0.752318	-0.112569	0.318793	-0.107463	-0.232189	0.462115	0.00201814	0.729604	0.999947	0.999966	0.99992
Nlk	-0.280589	0.752205	-0.164529	0.591016	-0.0301568	-0.213638	0.462959	0.0106098	0.642182	0.999947	0.999966	0.99992
Myrip	-0.134964	0.751068	-0.341551	0.602874	-0.5967	-0.176047	0.810327	0.0449548	0.315001	0.999947	0.999966	0.99992
Btbd1	-0.224913	0.750158	0.0361734	-0.0131179	0.322264	-0.0432619	0.465539	0.04142		0.999947	0.999966	0.99992
Zc3h12c	0.0756164	-0.750002	0.313223	-0.144253	0.128041	-0.016887	0.862111	0.039655		0.999947	0.999966	0.99992
Chst2	-0.171097	0.748271	-0.0859342	0.148069	0.0388068	-0.0356737	0.588609	0.00989316	0.845855	0.999947	0.999966	0.99992
Hsbp1	-0.285849	0.747396	0.227828	0.313179	-0.0570496	-0.123283	0.274097	0.0176987	0.51599	0.999947	0.999966	0.99992
Rab6b	-0.140784	0.746995	-0.231596	0.436481	-0.231864	-0.00669437	0.716603	0.000958568	0.370577	0.999947	0.999966	0.99992
Atrnl1	-0.229884	0.746834	-0.0647527	0.4715	-0.00282938	0.00713452	0.503224	0.00491188	0.867637	0.999947	0.999966	0.99992
Ppp3r1	-0.227156	0.745325	0.227595	0.43643	-0.390541	-0.132772	0.556405	0.00771722	0.383687	0.999947	0.999966	0.99992
Rnf123	0.283375	-0.74478	-0.259734	-0.39106	0.0296254	0.0103143	0.416591	0.0169932		0.999947	0.999966	0.99992
Nap1l5	0.260985	-0.744363	0.114192	-0.0494937	-0.464454	0.0982474	0.421146	0.00446095	0.753027	0.999947	0.999966	0.99992
1700025G04Rik	0.201468	-0.340617	-0.743662	0.125772	-0.110043	0.0261998	0.600669	0.484627	0.00505383	0.999947	0.999966	0.99992
Kctd1	-0.186863	0.74324	-0.0181779	0.297079	-0.122762	-0.0473461	0.55674	0.0358886	0.970659	0.999947	0.999966	0.99992
Gria3	-0.26231	0.742061	0.196984	0.442821	-0.320814	-0.202973	0.425704	0.00430717	0.489967	0.999947	0.999966	0.99992
Tnks1bp1	-0.177989	0.741158	-0.153436	0.112114	0.00940037	-0.17198	0.599558	0.0162921	0.710653	0.999947	0.999966	0.99992
D10Wsu102e	0.262974	-0.74044	-0.717404	-0.0158609	0.0341083	-0.00676041	0.443649	0.00155235	0.000477039	0.999947	0.999966	0.99992
Marcks	-0.154171	0.739586	-0.377289	0.113972	0.509232	0.0287576	0.716698	0.00984952	0.45221	0.999947	0.999966	0.99992
Fgf1	0.283809	-0.739021	-0.352447	-0.0980521	0.157068	0.279855	0.356296	0.0390513		0.999947	0.999966	0.99992
Pgbd5	-0.261114	0.738978	-0.0377937	0.344363	-0.0708095	-0.238594	0.405792	0.00990045	0.934318	0.999947	0.999966	0.99992
Dner	0.206056	-0.738759	-0.284421	-0.371482	0.15902	-0.120399	0.650409	0.00816475	0.39281	0.999947	0.999966	0.99992
Sri	0.242862	-0.738611	-0.0370072	-0.162162	-0.217409	-0.0190912	0.422292	0.0494069		0.999947	0.999966	0.99992
Tmtc1	-0.189772	0.738201	-0.0774946	0.0577164	0.307685	0.00933483	0.574907	0.0115187	0.86195	0.999947	0.999966	0.99992
Dusp11	0.149146	-0.737393	0.179772	-0.156739	-0.0104954	0.00310237	0.65345	0.0177524	0.642182	0.999947	0.999966	0.99992
Kcna2	0.152614	-0.737334	-0.059418	0.163845	-0.0103479	0.154349	0.679433	0.0079859	0.86794	0.999947	0.999966	0.99992
Syt4	0.188156	-0.628413	0.229933	0.230061	-0.735434	0.120756	0.62519	0.0271513	0.448142	0.999947	0.496528	0.99992
Hif1a	0.251425	-0.731622	-0.0127921	-0.199528	0.0180728	0.215264	0.411678	0.0186063	0.978298	0.999947	0.999966	0.99992
Eef1a1	-0.252779	0.730802	0.487445	0.105084	-0.0146665	5.79253e-05	0.372676	0.00131523	0.0150249	0.999947	0.999966	0.99992
Rims3	0.302633	-0.730578	-0.520376	0.0817063	-0.381319	-0.0129884	0.363186	0.0178433	0.0341438	0.999947	0.999966	0.99992
Atxn7l3	-0.135672	0.729981	-0.217033	0.262874	-0.110027	-0.0617192	0.71269	0.0107518	0.549423	0.999947	0.999966	0.99992
Cacna1s	-0.729584	0.579339	0.0522881	-0.0727056	0.0958169	-0.693065						0.0370956
Aldoc	0.190293	-0.729468	0.188262	-0.26719	-0.0725997	0.054314	0.564246	0.00124287	0.586707	0.999947	0.999966	0.99992
Slit3	0.0194346	0.729389	-0.522927	-0.116553	-0.423497	-0.204893	0.974258	0.0315146	0.0777784	0.999947	0.999966	0.99992
Crim1	-0.0745308	0.728123	-0.104073	0.0278811	-0.261487	-0.0744139	0.858219	0.0148925	0.810361	0.999947	0.999966	0.99992
Nsmaf	0.106089	-0.72749	0.430872	-0.520358	0.0333608	-0.134207	0.82684	0.0144816	0.230205	0.999947	0.999966	0.99992
Frrs1l	0.209002	-0.727374	-0.146502	0.0473476	-0.450262	-0.130764	0.626857	0.00883154	0.642182	0.999947	0.999966	0.99992
Sp1	0.273007	-0.726776	-0.0831868	-0.279909	-0.0629177	0.0720155	0.309098	0.0333722		0.999947	0.999966	0.99992
Wdr13	-0.187969	0.726469	-0.105103	0.257209	-0.081843	-0.123878	0.488524	0.00553161	0.776576	0.999947	0.999966	0.99992
Garnl3	0.125236	-0.619991	0.178183	0.0894096	-0.726182	-0.26396	0.798936	0.0469972	0.632904	0.999947	0.814409	0.99992
Gad2	-0.100796	0.7258	0.356784	-0.571031	0.150645	0.0167859	0.854892	0.00680641	0.174364	0.999947	0.999966	0.99992
Nipsnap2	0.167854	-0.724828	-0.0993797	-0.413536	0.141421	-0.200908	0.64622	0.0430959		0.999947	0.999966	0.99992
Tacc2	0.101747	-0.724277	-0.257093	-0.354854	0.127328	-0.483197	0.843137	0.0185341		0.999947	0.999966	0.99992
Usp11	-0.0864798	0.724215	-0.233217	0.178915	-0.101389	0.0483244	0.828505	0.0143427	0.499699	0.999947	0.999966	0.99992
Gnl1	-0.160438	0.724038	-0.131621	0.057671	0.0823854	-0.0909689	0.584999	0.0190943	0.759433	0.999947	0.999966	0.99992
Mfge8	0.0636347	0.646768	-0.72372	0.301978	-0.352561	0.0673201	0.916809	0.162001	0.0155779	0.999947	0.999966	0.99992
Plxnb2	0.214642	-0.721678	-0.0947423	-0.538998	0.130169	-0.115275	0.573771	0.0312579	0.848652	0.999947	0.999966	0.99992
Arel1	-0.242003	0.721308	0.386141	0.0372211	0.0495781	-0.024496	0.362911	0.00848308	0.148692	0.999947	0.999966	0.99992
Parp14	-0.401264	0.721042	0.135685	-0.0769258	0.38653	-0.213089	0.444853	0.0438297	0.67634	0.999947	0.999966	0.99992
Arhgef9	-0.259925	0.719545	0.19154	0.211711	-0.0336818	-0.186928	0.332525	0.00299487	0.489681	0.999947	0.999966	0.99992
Rgs17	-0.0886752	0.719343	0.218521	0.493298	-0.564183	0.278414	0.868851	0.0177063	0.499699	0.999947	0.999966	0.99992
Vopp1	-0.312955	0.717866	-0.147052	0.526102	-0.0015732	-0.281031	0.362911	0.0391378	0.726465	0.999947	0.999966	0.99992
Apoe	-0.235435	0.714511	0.133869	-0.360806	0.624216	-0.0653535	0.475681	0.00180551	0.666414	0.999947	0.83406	0.99992
Zfp612	0.25834	-0.71447	-0.130034	0.0688081	-0.40095	0.0561347	0.397128	0.0292292	0.780335	0.999947	0.999966	0.99992
Arhgef7	0.170883	-0.713003	-0.307902	-0.149962	0.102996	-0.13777	0.654046	0.00487393	0.302896	0.999947	0.999966	0.99992
Rps4x	-0.194378	0.283723	0.712698	0.174892	-0.195084	0.0562987	0.567344	0.666784	0.0111278	0.999947	0.999966	0.99992
Dlg4	-0.104829	0.712694	-0.344212	0.0393981	-0.0936033	-0.256456	0.785817	0.00239627	0.167827	0.999947	0.999966	0.99992
Myt1l	-0.197409	0.71215	-0.0486281	0.255235	-0.0888105	-0.150303	0.485675	0.00382866	0.898545	0.999947	0.999966	0.99992
ENSMUSG00000102317	0.0724906	-0.711861	0.22787	0.169991	-0.325273	-0.130564	0.880562	0.0443362		0.999947	0.999966	0.99992
Sv2b	-0.283032	0.629299	-0.0171636	0.710598	-0.40191	-0.432622	0.496181	0.0149117	0.963618	0.999947	0.999966	0.99992
Kmt2c	0.165724	-0.710549	-0.00959365	-0.258139	0.11148	-0.054291	0.567063	0.00268738	0.978992	0.999947	0.999966	0.99992
Cacna1e	-0.176317	0.710281	-0.234013	0.181608	-0.0480183	-0.25852	0.547948	0.00154042	0.338973	0.999947	0.999966	0.99992
Pik3ca	0.110019	-0.710031	0.181771	0.0504471	-0.115345	-0.0325868	0.742627	0.0155532	0.630718	0.999947	0.999966	0.99992
Rpl7	-0.192799	0.258407	0.709835	-0.00596768	-0.110791	-0.0325314	0.545945	0.724249	0.0118912	0.999947	0.999966	0.99992
2900097C17Rik	-0.174712	0.709165	0.0682449	0.291309	-0.161123	0.00954963	0.545945	0.00474723	0.855304	0.999947	0.999966	0.99992
Ppfia1	0.19543	-0.708383	-0.159814	-0.467548	0.230273	-0.0897328	0.600992	0.0235808		0.999947	0.999966	0.99992
Snx10	-0.184249	0.707228	0.109911	0.396636	-0.286395	-0.0227137	0.580638	0.0310876	0.788552	0.999947	0.999966	0.99992
Rgmb	-0.177643	0.706146	-0.0730711	0.0213602	0.328677	0.0520524	0.581064	0.0283675	0.879545	0.999947	0.999966	0.99992
Ppp1r9a	-0.159017	0.705981	0.0761929	0.215516	-0.234352	-0.0768683	0.625286	0.00953635	0.825998	0.999947	0.999966	0.99992
Rangap1	0.0279226	0.705277	-0.456452	0.199991	-0.466384	0.00396733	0.958422	0.0165673	0.0831373	0.999947	0.999966	0.99992
Clip2	-0.136493	0.704978	-0.208744	0.0816116	0.167755	0.017648	0.661079	0.0172733	0.565962	0.999947	0.999966	0.99992
[truncated: 205 more rows]

## Sheet: S Table 3
Gene Sym	log(2)FC virus x passage	log(2)FC passage 1	log(2)FC passage 2	log(2)FC passage 3	log(2)FC passage 4	log(2)FC passage 5	log 2(FC) D5	log 2(FC) D7	log 2(FC) D9	log 2(FC) D13	adj p-value virus x passage	adj p-value passage 1	adj p-value passage 2	adj p-value passage 3	adj p-value passage 4	adj p-value passage 5	adj p-value D5	adj p-value D7	adj p-value D9	adj p-value D13
Abcc8	0.447574	-1.16917	-0.308202	-0.264696	-0.346949	0.0672611	-0.238	0.523	0.682	0.261	0.309098	0.00318001		0.999947	0.999966	0.99992	0.236	0.0248	0.886	0.979
Adamts16	0.664924	-1.40924	-0.299503	-0.605431	-0.232028	0.0307447		-0.0572			0.138687	0.0398477		0.999947	0.999966	0.99992		0.982
Agt	0.280486	-0.874919	0.316862	-1.17	-0.191773	0.0680338	1.11	-0.999	0.831	2.02	0.615273	0.0324322		0.461436	0.999966	0.99992	0.299	0.494	0.556	0.059
Apc	-0.324335	0.759019	-0.0717411	0.181402	0.814525	0.0943951	-0.192	0.317	0.34	-0.125	0.375511	0.000774045	0.8323	0.999947	0.258729	0.99992	0.532	0.0742	0.283	0.554
Apoe	-0.235435	0.714511	0.133869	-0.360806	0.624216	-0.0653535	0.25	-0.515	-0.288	-1.04	0.475681	0.00180551	0.666414	0.999947	0.83406	0.99992	0.328	0.166	0.318	0.0761
Arc	-0.478927	1.04314	0.394332	0.269937	0.288893	-0.0853677	-2.64	1.34	0.931	-0.485	0.378398	0.00224281	0.214615	0.999947	0.999966	0.99992	0.035	0.313	0.337	0.191
Asph	0.28987	-1.28266	0.02325	-0.467402	0.120039	0.000341956	-0.621	-0.0114	0.801	0.741	0.529935	1.75334e-08	0.959576	0.999947	0.999966	0.99992	0.0978	0.982	0.0308	0.0227
B3gnt5	0.371699	-3.50142	-0.0382562	-0.211428	-0.169415	-0.132659	-1.32	-0.972	0.153	0.403	0.444488	1.68475e-11		0.999947	0.999966	0.99992	0.748	0.489	0.882	0.912
C1qa	-0.406078	1.26422	0.281364	0.365143	0.084336	0.0513538	-0.328	-0.532	-1.17	-1.56	0.356068	7.66822e-05		0.999947	0.999966	0.99992	0.552	0.126	0.00392	0.0177
C1qb	-0.416448	1.00955	0.246252	0.354945	-0.172166	-0.0391233	-0.602	-0.543	-1.19	-1.5	0.404392	0.00979783		0.999947	0.999966	0.99992	0.335	0.117	0.00484	0.0271
Camk4	0.162893	-0.858801	0.156986	-0.14214	-0.568231	-0.346819	-0.601	0.483	1.48	0.66	0.770328	0.00451415	0.663058	0.999947	0.999966	0.99992	0.326	0.0254	0.00261	0.171
Ccng2	0.133966	-0.966455	0.103205	-0.0943279	-0.0561517	-0.194242	-0.533	0.22	0.412	0.222	0.767877	0.00423627		0.999947	0.999966	0.99992	0.0679	0.245	0.0356	0.373
Chn2	0.381013	-3.07476	0.386272	-0.255153	-0.279963	-0.0789514	-0.851	-0.108	1.33	0.511	0.470772	1.51356e-34		0.999947	0.999966	0.99992	0.286	0.925	0.129	0.214
Cnp	0.375502	-0.900709	0.474952	-0.820582	-0.0733348	0.604903	0.0768	-0.398	0.336	0.676	0.393538	0.000436761	0.113318	0.999947	0.999966	0.337197	0.856	0.375	0.163	0.219
Csf1r	-0.19953	1.11201	0.201314	0.255335	0.0623016	0.339547	0.378	-0.151	-0.35	-0.798	0.61793	0.000536387	0.606732	0.999947	0.999966	0.99992	0.267	0.558	0.286	0.0201
Ctss	-0.39168	1.02607	0.496551	0.553253	-0.00719992	0.233126	-1.11	-0.776	-1.49	-1.19	0.384175	0.00180586	0.301455	0.999947	0.999966	0.99992	0.176	0.122	0.00163	0.12
Cx3cl1	-0.320826	1.60673	-0.103229	0.30578	0.0162516	-0.221372	-0.455	0.863	0.223	-0.078	0.454573	1.64492e-13	0.761091	0.999947	0.999966	0.99992	0.444	0.323	0.728	0.83
Dapk1	-0.41063	1.99371	-0.166736	0.355342	0.307537	-0.17951	-0.668	0.617	-0.197	-0.25	0.403442	4.62064e-17	0.646995	0.999947	0.999966	0.99992	0.273	0.44	0.742	0.437
Dlg4	-0.104829	0.712694	-0.344212	0.0393981	-0.0936033	-0.256456	-0.14	0.532	0.371	-0.367	0.785817	0.00239627	0.167827	0.999947	0.999966	0.99992	0.688	0.253	0.295	0.17
Dlx1	-0.487683	3.73039	-0.513565	-0.0829854	2.29004	-0.257577	-0.0654	0.897	-1.99	-2.53	0.380173	9.3152e-25		0.999947	1.19968e-09	0.99992	0.944	0.409	0.529	0.0456
Dlx2	-0.574537	3.26919	-0.068902	-0.15145	1.7196	-0.0427083	-0.0808	0.449	-0.327	-2.44	0.309098	3.21086e-08		0.999947	0.00189444		0.98	0.674	0.743	0.519
Dst	0.167366	-0.519341	-0.0028749	0.0421255	-0.260098	0.0570111	-0.46	0.0978	0.281	0.341	0.447784	0.0432617	0.995749	0.999947	0.999966	0.99992	0.0946	0.655	0.136	0.165
Dusp7	-0.0980473	0.95353	-0.287429	0.257184	-0.160692	0.0400947	-0.193	0.721	0.2	-0.0588	0.860467	0.0113708		0.999947	0.999966	0.99992	0.502	0.185	0.597	0.748
Egr1	-0.452701	1.00516	-0.147724	0.624334	0.481382	-0.111891	-1.68	1.19	0.74	-0.297	0.37503	0.000926783	0.703105	0.999947	0.999966	0.99992	0.116	0.308	0.365	0.45
Eomes	-0.134712	-0.0717834	0.0252846	-2.10386	0.359313	0.0499828	-0.037	-0.289	0.378	-3.34	0.811511	0.970998		9.67468e-05	0.999966	0.99992	0.979	0.832	0.485	0.16
Fgf13	-0.261357	1.31186	-0.278614	0.429256	-0.0615132	-0.0923603	-0.323	0.638	0.469	0.229	0.518206	8.03928e-06	0.442097	0.999947	0.999966	0.99992	0.556	0.312	0.226	0.348
Fscn1	-0.345828	1.58509	-0.0561785	0.0535339	0.563238	-0.0145011	-0.175	0.431	-0.233	-0.349	0.425704	1.88755e-10	0.897437	0.999947	0.999966	0.99992	0.686	0.34	0.596	0.13
Gria1	-0.229315	0.805548	-0.195001	-0.28601	0.574772	-0.237279	-0.542	0.336	0.127	-0.265	0.508692	0.000308593	0.489967	0.999947	0.999966	0.99992	0.228	0.233	0.609	0.365
Gria2	-0.286035	0.549026	0.381192	0.257529	-0.0647442	-0.230364	-0.796	0.694	0.18	0.389	0.313099	0.0348556	0.0831373	0.999947	0.999966	0.99992	0.123	0.298	0.68	0.357
Gria4	0.257984	-1.16127	-0.0719449	-0.271367	0.0604867	-0.0512835	-0.223	0.0767	0.934	0.658	0.548179	4.9456e-07	0.870252	0.999947	0.999966	0.99992	0.452	0.878	0.0186	0.0212
Grin2b	-0.427712	2.23207	-0.266044	0.623165	0.129068	-0.29822	-0.494	1.02	0.229	-0.506	0.39565	3.02134e-30	0.234352	0.999947	0.999966	0.99992	0.452	0.411	0.762	0.202
Grm2	-0.295033	1.20784	-0.417324	0.255102	0.151487	-0.216095	-0.197	0.982	0.0279	-0.799	0.589243	0.00138684		0.999947	0.999966	0.99992	0.507	0.311	0.962	0.00914
Hif1a	0.251425	-0.731622	-0.0127921	-0.199528	0.0180728	0.215264	-0.687	-0.21	-0.0393	0.403	0.411678	0.0186063	0.978298	0.999947	0.999966	0.99992	0.113	0.61	0.857	0.165
Homer1	-0.373786	0.661082	0.104088	0.884417	-0.0358674	-0.228005	-1.17	1.03	0.687	0.456	0.383288	0.0180724	0.752557	0.999947	0.999966	0.99992	0.148	0.257	0.296	0.347
Hrk	-0.404453	2.22537	0.150903	0.415817	-0.544625	-0.248572	-1.04	0.388	0.179	-0.23	0.420557	9.33813e-13	0.751801	0.999947	0.999966	0.99992	0.261	0.762	0.842	0.65
Hsd11b1	0.405837	-1.5058	0.146477	-0.499723	-0.305866	-0.0056491	-0.34	-0.0948	1.54	1.79	0.444537	0.0330736		0.999947	0.999966	0.99992	0.533	0.9	0.0854	0.00901
Ifih1	-0.390926	1.07939	0.123129	0.310365	0.259444	-0.0591553	-2.47	-0.787	-1.75	-1.19	0.48185	4.20285e-05	0.673929	0.999947	0.999966	0.99992	0.0199	0.0241	0.00542	0.015
Igf2r	0.129298	-0.626072	-0.163135	-0.173035	0.151425	-0.137894	-0.579	-0.131	-0.241	-0.364	0.703201	0.0450765	0.695382	0.999947	0.999966	0.99992	0.0921	0.557	0.119	0.173
Islr2	-0.453629	1.9758	-0.179609	0.368912	-0.0562725	-0.397992	-0.217	1.04	-0.409	-0.461	0.375698	1.11433e-07		0.999947	0.999966	0.99992	0.54	0.529	0.664	0.367
Itga7	0.556266	-1.79342	-0.250723	-1.06769	0.108995	0.0966005	-0.748	-0.0712	-0.332	-0.642	0.303331	2.65345e-06		0.752677	0.999966	0.99992	0.0196	0.911	0.369	0.294
Jarid2	0.13982	-0.872458	-0.167749	-0.39533	0.426938	-0.157657	-0.32	0.154	0.238	-0.157	0.767788	0.00172801		0.999947	0.999966	0.99992	0.0215	0.58	0.157	0.407
Kat2b	0.241726	-1.36329	0.554697	-0.835353	0.266908	0.124184	-0.568	-0.459	0.129	0.0439	0.655361	7.17318e-06		0.999947	0.999966	0.99992	0.0474	0.521	0.7	0.917
Kit	0.343848	-1.50066	-0.222781	-0.373069	-0.0227157	-0.0890374	-1.1	-0.451	1.05	0.496	0.481801	1.15758e-08		0.999947	0.999966	0.99992	0.0147	0.56	0.0648	0.0895
Kmt2c	0.165724	-0.710549	-0.00959365	-0.258139	0.11148	-0.054291	-0.559	0.105	0.236	-0.144	0.567063	0.00268738	0.978992	0.999947	0.999966	0.99992	0.022	0.68	0.168	0.48
Lamp2	-0.11976	-0.149459	0.646492	0.0782376	-0.0565239	-0.0211154	-1.06	-0.482	-0.708	-0.00253	0.748975	0.845412	0.0180588	0.999947	0.999966	0.99992	0.119	0.137	0.00592	0.995
Ldha	-0.186844	0.912941	-0.0879349	0.468982	-0.407982	-0.111744	-0.53	0.18	-0.321	0.457	0.644545	0.00331101	0.854785	0.999947	0.999966	0.99992	0.288	0.58	0.474	0.331
Lingo1	-0.161302	1.59634	-0.597618	0.682106	-0.637867	-0.192359	-0.0449	1.13	0.0794	0.0228	0.795434	2.11473e-11	0.0233394	0.999947	0.999966	0.99992	0.925	0.289	0.902	0.95
Mag	0.505438	-1.11688	0.336329	-1.09641	-0.0500946	0.725432	1.02	-0.47	0.53	1.07	0.296913	0.000547903		0.33243	0.999966	0.163595	0.0644	0.463	0.188	0.158
Map2k1	-0.37949	0.992778	0.305664	0.101098	0.337784	-0.155911	-0.906	0.225	0.119	0.24	0.202029	5.51626e-05	0.257374	0.999947	0.999966	0.99992	0.135	0.494	0.768	0.554
Map3k1	-0.423846	0.691351	0.0983941	-0.801928	1.86565	-0.170305	-0.791	-0.403	-0.456	-1.83	0.425704	0.0867163		0.999947	3.45654e-07	0.99992	0.136	0.44	0.194	0.00775
Map3k14	0.229912	-2.01917	0.0554447	-0.740314	-0.00354932	-0.391714	-0.782	-0.0569	-0.37	-0.729	0.716581	1.71086e-08		0.999947	0.999966	0.99992	0.913	0.994	0.115	0.948
Mapk12	0.55079	-2.98884	-0.166001	-0.862162	-0.343722	-0.0943383	-0.277	-0.216		0.693	0.333712	1.77727e-11		0.999947	0.999966	0.99992	0.878	0.885		0.833
Mapt	0.217708	-0.136759	-0.486571	-0.0376739	-0.316395	0.0382621	-0.151	0.247	0.443	0.28	0.332287	0.84654	0.0235732	0.999947	0.999966	0.99992	0.478	0.119	0.0384	0.0377
Mef2c	-0.414904	1.32814	-0.219916	0.951969	0.0130016	-0.365429	-0.507	1.08	0.23	0.08	0.409194	6.06589e-08	0.393597	0.87099	0.999966	0.99992	0.36	0.459	0.79	0.839
Mfge8	0.0636347	0.646768	-0.72372	0.301978	-0.352561	0.0673201	0.534	0.84	0.685	-0.0705	0.916809	0.162001	0.0155779	0.999947	0.999966	0.99992	0.1	0.106	0.135	0.78
Mobp	0.288989	-0.795008	0.26903	-0.901501	-0.101567	0.679279	0.725	-0.46	0.914	1.44	0.574907	0.00569712	0.582931	0.849598	0.999966	0.0204756	0.165	0.458	0.049	0.0705
Mvp	0.114288	-1.05033	0.154476	-0.643368	0.251269	-0.290152	-1.87	-0.878	-1.6	-1.38	0.851795	0.0166824		0.999947	0.999966	0.99992	0.0489	0.161	0.00442	0.0546
Nptx1	0.214696	-0.805502	-0.25264	-0.157804	-0.175317	-0.321504	-0.852	0.414	0.146	0.194	0.699418	0.00487393	0.381826	0.999947	0.999966	0.99992	0.0695	0.0268	0.629	0.456
Pacsin1	0.0143585	0.112221	-0.542586	-0.0573163	0.249556	-0.102874	-0.155	0.335	0.339	-0.205	0.974708	0.886639	0.0180588	0.999947	0.999966	0.99992	0.483	0.0659	0.094	0.276
Pik3ca	0.110019	-0.710031	0.181771	0.0504471	-0.115345	-0.0325868	-0.11	0.127	0.294	0.303	0.742627	0.0155532	0.630718	0.999947	0.999966	0.99992	0.521	0.604	0.0907	0.138
Plp1	0.473062	-1.01735	0.350315	-0.849872	-0.092334	0.926294	0.859	-0.348	0.973	1.34	0.309098	1.92249e-06	0.467782	0.9137	0.999966	0.00088852	0.0781	0.576	0.0486	0.0806
Ppfia4	0.477408	-1.64701	-0.243188	-0.980405	-0.176885	-0.145483	-0.187	0.25	0.831	0.0838	0.361739	3.35805e-12	0.546064	0.974677	0.999966	0.99992	0.609	0.715	0.079	0.76
Ppp3r1	-0.227156	0.745325	0.227595	0.43643	-0.390541	-0.132772	-0.539	0.566	0.489	0.712	0.556405	0.00771722	0.383687	0.999947	0.999966	0.99992	0.247	0.326	0.312	0.129
Prkar2b	-0.195962	1.4941	-0.094245	0.377815	-0.450612	-0.079492	-0.124	0.28	0.396	0.188	0.705028	4.49556e-06	0.857171	0.999947	0.999966	0.99992	0.819	0.58	0.483	0.611
Prkce	-0.144351	0.695723	-0.304754	0.119042	-0.03037	-0.24534	-0.486	0.723	0.435	0.0844	0.659927	0.00311781	0.234352	0.999947	0.999966	0.99992	0.294	0.156	0.259	0.778
Psmb8	-0.452084	1.0706	0.172459	-0.0648139	0.374273	-0.0499022	-1.71	-0.849	-2.59	-2.22	0.407548	0.0324762		0.999947	0.999966	0.99992	0.1	0.0982	0.000268	0.0086
Ptgs2	-0.671156	1.17825	0.386783	1.13114	0.0237854	-0.191727	-3.15	0.399	-0.911	0.608	0.0756984	0.0218999		0.413838	0.999966	0.99992	0.025	0.529	0.276	0.0972
Ptms	-0.0896392	0.621921	-0.36514	-0.261914	0.114434	-0.333969	-0.203	0.305	-0.0218	-0.251	0.854892	0.0352369	0.167302	0.999947	0.999966	0.99992	0.451	0.237	0.921	0.296
Rab6b	-0.140784	0.746995	-0.231596	0.436481	-0.231864	-0.00669437	-0.251	0.497	0.411	0.0908	0.716603	0.000958568	0.370577	0.999947	0.999966	0.99992	0.549	0.176	0.223	0.607
Rapgef3	-0.178087	0.809594	-0.26675	-0.20123	0.745207	0.115742	0.0115	-0.0429	-0.0643	-0.824	0.729254	0.0425553		0.999947	0.695963	0.99992	0.975	0.805	0.825	0.0231
Reln	0.111841	-1.17498	-0.372116	-0.497867	0.362133	-0.243002	-0.806	0.0668	0.918	-0.0625	0.870482	1.80303e-06	0.197657	0.999947	0.999966	0.99992	0.178	0.921	0.0209	0.763
Rgl1	-0.292686	1.29959	-0.3074	0.376114	0.234409	-0.0321232	-0.623	0.34	-0.0713	-0.419	0.452981	1.91661e-07	0.308423	0.999947	0.999966	0.99992	0.303	0.422	0.86	0.0357
S100b	0.370408	-1.18728	-0.00105707	-0.306013	-0.00740672	0.277345	0.398	-0.464	1.25	1.38	0.38752	2.92901e-05		0.999947	0.999966	0.99992	0.351	0.539	0.0599	0.0366
Sall1	-0.359699	2.38579	-0.222585	-0.488888	1.70941	0.210598	0.377	0.0262	0.0737	-0.82	0.5262	8.91052e-09		0.999947	3.12846e-05	0.99992	0.476	0.913	0.885	0.0148
Serpina3n	-0.42305	1.50593	0.38797	-0.170775	0.305842	-0.052619	-1	-0.724	-1.74	-0.182	0.405735	2.54021e-07		0.999947	0.999966	0.99992	0.248	0.196	0.0062	0.979
Setd7	0.0946776	-0.540495	-0.0868282	-0.0465465	0.123554	-0.0532261	-0.469	0.399	0.301	-0.00671	0.778217	0.0470198	0.822522	0.999947	0.999966	0.99992	0.0276	0.0431	0.0832	0.969
Slc17a6	0.503241	-1.0648	-0.04467	-0.141789	-0.673677	0.319779	1.74	-0.747	0.681	2.45	0.211153	0.00397763		0.999947	0.857583	0.99992	0.0814	0.467	0.437	0.0281
Slc17a7	-0.314013	1.0971	-0.358878	0.440536	0.0487497	-0.477756	-0.716	0.862	0.163	-0.113	0.524836	1.13489e-07	0.165394	0.999947	0.999966	0.99992	0.228	0.357	0.779	0.795
Smarcd1	-0.317459	1.22955	-0.169466	-0.00387408	0.81741	0.0753142	-0.189	0.458	0.287	-0.356	0.452856	7.22574e-06	0.695382	0.999947	0.361794	0.99992	0.537	0.337	0.566	0.244
Snca	-0.470041	1.88405	0.0654417	0.570872	0.110864	-0.187344	-0.86	0.726	0.321	0.899	0.303539	5.31431e-12	0.875923	0.999947	0.999966	0.99992	0.273	0.376	0.612	0.228
Sox4	-0.286248	1.71716	-0.465316	-0.324987	1.50493	0.0804828	-0.333	0.459	0.0311	-1.5	0.627362	0.000223834		0.999947	0.00396574	0.99992	0.6	0.234	0.955	0.0037
Syn2	-0.220414	0.752318	-0.112569	0.318793	-0.107463	-0.232189	-0.716	0.359	-0.0942	0.39	0.462115	0.00201814	0.729604	0.999947	0.999966	0.99992	0.182	0.318	0.739	0.296
Syp	-0.015538	0.549446	-0.202175	0.163869	-0.236358	0.115663	-0.187	0.498	0.343	0.445	0.973115	0.0362113	0.494715	0.999947	0.999966	0.99992	0.551	0.142	0.231	0.0399
Tbc1d4	0.286489	-1.48166	0.272766	-0.845408	0.211482	-0.0576081	-0.117	-0.512	0.688	0.519	0.5783	5.78298e-06		0.999947	0.999966	0.99992	0.766	0.583	0.131	0.279
Tbr1	-0.28936	1.68436	-0.198349	0.760059	-0.201317	-0.389009	-0.879	2.55	-0.21	-0.483	0.61793	1.04082e-07	0.586026	0.999947	0.999966	0.99992	0.183	0.574	0.868	0.331
Tbx21	-0.393303	2.15487	0.00882302	-0.444751	2.2075	-0.00734149			-0.448			0.00533215			3.83013e-06				0.822
Tet1	0.251643	-1.01261	0.0363646	-0.521394	0.188974	-0.009507	-0.236	0.199	0.593	0.134	0.545945	0.00245231		0.999947	0.999966	0.99992	0.191	0.621	0.0435	0.543
Ttr	-0.0475722	-0.277109	0.552756	-4.50802	0.151796	-0.0589661	0.449	0.235		3.81	0.942843	0.910836		1.20518e-37	0.999966	0.99992	0.809	0.944		0.0111
Tubb3	-0.0196855	1.05459	-0.46093	0.00070043	0.0213207	0.158363	0.496	-0.093	0.161	0.482	0.974258	0.00101142	0.130895	0.999947	0.999966	0.99992	0.276	0.549	0.525	0.0909
Tubb4a	0.330676	-0.641707	-0.318051	-0.281815	-0.141706	0.159156	0.297	-0.0605	0.645	0.429	0.296913	0.0139123	0.234352	0.999947	0.999966	0.99992	0.2	0.851	0.0318	0.176
Ugt8a	0.507406	-0.98012	0.418915	-0.484518	-0.399801	0.798151	0.658	-0.438	0.623	1.24	0.280358	0.014606		0.999947	0.999966	0.14093	0.179	0.448	0.171	0.0885
Vim	0.134457	-0.740845	0.308299	-0.770346	0.129846	-0.140825	-0.871	-1.1	-2.87	-2.14	0.798328	0.0425432		0.999947	0.999966	0.99992	0.156	0.189	0.00129	0.0356
